# Supplementary material for: Automatic determination of 3D orientations of fossilized oyster shells from a densely packed Miocene shell bed
Source: Int J Earth Sci. 2018 Feb 23;107(6):2125–42. doi: 10.1007/s00531-018-1591-0 (PMC6096536; doi:10.1007/s00531-018-1591-0)
Supplement: Supplementary file 2 — Table 4: Data set of 1904 shells including attributes: shell ID, tile, taxon, visible side, nearest fault line ID, nearest distance, azimuth of the fault line, yaw-, pitch-, roll-angle, length, and area. (XLSX 223 KB) [file 531_2018_1591_MOESM2_ESM.xlsx]

## Sheet: Sheet1
ID	Taxon	Visible side	Side	State of specimen	Tile	Length 2D [m]	Length 3D [m]	Area [cm2]	Yaw [°]	Pitch [°]	Roll [°]	Near Fault ID	Near distance [m]	Fault azimuth [°]
1	Magallana gryphoides	convex down	right	complete	3212	0.386125	0.395218	2.95311	329.237	5.17765	-3.83298	180	0	123.768
2	Magallana gryphoides	convex down	left	low	3212	0.208796	0.243188	1.47641	100.013	7.36887	-12.273	180	0.03928	123.768
3	Magallana gryphoides	convex up	not known	complete	3212	0.220252	0.230693	1.5122	96.2087	10.4795	-11.4182	180	0.143818	123.768
4	Magallana gryphoides	convex up	not known	complete	3212	0.128063	0.138809	0.56112	16.8784	13.769	-7.33345	244	0.221049	161.205
5	Magallana gryphoides	convex up	not known	complete	3212	0.170207	0.213827	1.05236	274.387	-11.2748	-20.1426	180	0.065503	123.768
6	Magallana gryphoides	convex up	not known	low	3212	0.132684	0.136206	0.60043	108.194	-6.84524	13.4031	244	0.144297	161.205
7	Magallana gryphoides	convex up	not known	complete	3212	0.231407	0.301381	1.54526	84.0731	14.0945	11.9684	0	0	165.069
8	Magallana gryphoides	convex up	not known	low	3212	0.088023	0.102166	0.40777	294.056	5.83476	5.24493	0	0.175171	165.069
9	Magallana gryphoides	convex down	right	low	3212	0.091945	0.096766	0.26979	138.166	-5.29509	8.75729	244	0.269928	161.205
10	Magallana gryphoides	convex down	left	complete	3212	0.193996	0.234559	1.42783	63.4589	7.15074	14.8262	0	0.003224	165.069
11	Magallana gryphoides	convex up	not known	complete	3212	0.12167	0.147665	0.60034	222.702	-0.509496	12.9505	74	0.208042	167.144
12	Magallana gryphoides	convex up	not known	low	3212	0.133306	0.146863	0.79311	282.149	-7.73745	17.2081	0	0.255923	165.069
13	Magallana gryphoides	convex up	not known	complete	3212	0.199378	0.213375	1.37018	260.611	0.510091	-6.62803	0	0.188051	165.069
14	Magallana gryphoides	convex down	right	low	3212	0.21137	0.219807	1.43256	177.854	-9.8401	-3.38524	0	0.005695	165.069
15	Magallana gryphoides	convex up	not known	complete	3212	0.179032	0.194105	1.22236	166.782	0.209506	9.89822	0	0	165.069
16	Magallana gryphoides	convex down	right	low	3212	0.119861	0.127529	0.57694	83.7602	11.4101	5.86564	74	0.024123	167.144
17	Magallana gryphoides	convex up	not known	complete	3212	0.123859	0.129577	0.72032	252.454	-3.92011	15.9728	74	0.011867	167.144
18	Magallana gryphoides	convex up	not known	low	3212	0.09303	0.097683	0.52801	161.601	-11.2126	-4.84827	74	0	167.144
19	Magallana gryphoides	convex up	not known	low	3212	0.162563	0.164552	0.55979	249.578	1.80025	-11.6417	74	0.004035	167.144
20	Magallana gryphoides	convex down	left	complete	3212	0.149646	0.187234	0.76904	48.8411	17.02	22.5304	74	0.003632	167.144
21	Magallana gryphoides	convex up	not known	low	3212	0.204194	0.251988	1.12716	211.175	11.9633	-12.4485	74	0.096671	167.144
22	Magallana gryphoides	convex up	not known	low	3212	0.158695	0.166377	0.97143	133.234	-10.4013	4.50795	74	0.181945	167.144
23	Magallana gryphoides	convex up	not known	low	3212	0.197002	0.215663	1.36868	247.766	-14.9669	5.54392	74	0.183054	167.144
24	Magallana gryphoides	convex up	not known	complete	3212	0.210005	0.22127	1.44673	299.565	-5.06961	7.01287	0	0.24186	165.069
25	Magallana gryphoides	convex up	not known	low	3212	0.115505	0.130312	0.37086	74.0827	8.96609	-42.0864	0	0.015294	165.069
26	Magallana gryphoides	convex down	right	complete	3212	0.253467	0.269737	2.12446	241.124	-0.306759	-1.37348	0	0.026523	165.069
27	Magallana gryphoides	convex up	not known	complete	3212	0.257578	0.296551	1.35528	36.1193	12.7122	-21.6984	0	0.133472	165.069
28	Magallana gryphoides	convex up	not known	complete	3212	0.155919	0.171429	1.11201	280.803	12.9346	-5.37006	79	0	145.176
29	Magallana gryphoides	convex down	right	complete	3212	0.245963	0.255859	1.3438	150.421	5.81757	2.6202	0	0	165.069
30	Magallana gryphoides	convex up	not known	complete	3212	0.150057	0.16781	0.76288	328.72	8.29909	-15.2448	180	0	123.768
31	Magallana gryphoides	convex down	left	complete	3212	0.339517	0.392947	2.93091	2.22908	-6.91188	-4.34346	81	0.003895	103.55
32	Magallana gryphoides	convex down	left	complete	3212	0.134767	0.151323	0.8462	204.726	-16.23	-3.0837	0	0.044918	165.069
33	Magallana gryphoides	convex down	left	complete	3212	0.167333	0.179082	1.03507	354.59	11.0789	0.302857	81	0.15249	103.55
34	Magallana gryphoides	convex down	left	complete	3212	0.271443	0.290647	2.10444	21.4013	-8.6426	-3.92673	81	0.074064	103.55
35	Magallana gryphoides	convex down	right	complete	3212	0.224506	0.257251	1.44552	28.9315	-13.259	-24.1538	81	0	103.55
36	Magallana gryphoides	convex down	right	complete	3212	0.306468	0.317	1.78317	20.3066	8.19336	-2.83778	81	0	103.55
37	Magallana gryphoides	convex up	not known	complete	3212	0.185551	0.212761	1.09123	328.612	24.5368	-24.0322	1	0.0842	160.132
38	Magallana gryphoides	convex up	not known	complete	3212	0.137657	0.163229	0.79839	221.602	-18.8755	-16.3058	1	0	160.132
39	Magallana gryphoides	convex up	not known	complete	3212	0.286745	0.301541	2.45602	59.4598	-4.31973	-13.1482	1	0.003143	160.132
40	Magallana gryphoides	convex up	not known	complete	3212	0.422845	0.431205	3.70983	169.68	6.40564	0.453529	81	0.150409	103.55
41	Magallana gryphoides	convex up	not known	complete	3212	0.152691	0.175254	1.03357	167.954	14.5211	15.4659	81	0.27316	103.55
42	Magallana gryphoides	convex up	not known	complete	3212	0.150667	0.157227	0.7316	270.654	-3.57437	-24.5348	81	0.061767	103.55
43	Magallana gryphoides	convex down	left	complete	3212	0.241691	0.247398	1.76566	265.84	3.1418	-3.44278	81	0	103.55
44	Magallana gryphoides	convex up	not known	complete	3212	0.289685	0.317613	2.3591	243.127	-1.03983	-9.33967	81	0.019989	103.55
45	Magallana gryphoides	convex up	not known	low	3212	0.249879	0.257057	1.61188	294.363	-0.341619	6.03266	1	0.003672	160.132
46	Magallana gryphoides	convex down	right	complete	3212	0.152365	0.16241	0.82608	351.866	-2.98162	-7.46248	81	0	103.55
47	Magallana gryphoides	convex up	not known	complete	3212	0.115289	0.121584	0.64119	304.12	-0.189703	-6.37883	1	0.037464	160.132
48	Magallana gryphoides	convex down	right	complete	3212	0.130137	0.148832	0.45787	229.201	9.46483	-32.5328	80	0	127.035
49	Magallana gryphoides	convex down	left	low	3212	0.223689	0.226031	1.35726	339.743	-1.6494	11.744	80	0.00411	127.035
50	Magallana gryphoides	convex down	left	complete	3212	0.358203	0.377429	3.35654	172.523	-0.150151	6.42994	80	0	127.035
51	Magallana gryphoides	convex down	right	complete	3212	0.34685	0.37517	3.50228	11.942	-3.08842	-16.3959	80	0	127.035
52	Magallana gryphoides	convex up	not known	complete	3212	0.175922	0.18251	0.89094	157.903	7.4711	1.624	80	0.081026	127.035
53	Magallana gryphoides	convex up	not known	complete	3212	0.225225	0.24821	1.75182	329.078	0.578303	11.4256	80	0.013355	127.035
54	Magallana gryphoides	convex up	not known	complete	3212	0.25063	0.264389	2.29359	116.757	3.06012	6.20522	1	0.089504	160.132
55	Magallana gryphoides	convex down	left	low	3212	0.189633	0.213845	0.86136	271.552	1.50686	-38.7499	1	0.045502	160.132
56	Magallana gryphoides	convex up	not known	complete	3212	0.221641	0.258187	1.60359	158.587	22.296	15.4263	81	0.038426	103.55
57	Magallana gryphoides	convex up	not known	low	3212	0.170504	0.185017	1.20021	33.3215	-0.234163	16.2583	81	0	103.55
58	Magallana gryphoides	convex down	left	low	3212	0.214535	0.232191	1.65762	214.917	-4.75811	-36.2245	81	0	103.55
59	Magallana gryphoides	convex up	not known	complete	3212	0.157473	0.186794	0.89207	32.1112	-12.7944	3.95639	81	0	103.55
60	Magallana gryphoides	convex up	not known	complete	3212	0.195537	0.198425	1.72706	263.484	8.67563	10.6598	81	0.101178	103.55
61	Magallana gryphoides	convex up	not known	complete	3212	0.081585	0.087107	0.46736	104.689	12.8593	4.70814	81	0.050197	103.55
62	Magallana gryphoides	convex up	not known	complete	3212	0.221306	0.235751	1.62466	44.07	1.86049	11.7653	81	0.021123	103.55
63	Magallana gryphoides	convex down	left	complete	3212	0.274675	0.28144	2.11873	64.2173	2.82351	-9.2077	81	0.079592	103.55
64	Magallana gryphoides	convex up	not known	complete	3212	0.273435	0.296439	1.3868	282.511	-9.61786	16.0961	0	0.248907	165.069
65	Magallana gryphoides	convex down	right	complete	3212	0.238828	0.247347	2.09854	210.303	2.86786	-2.51588	81	0.068517	103.55
66	Magallana gryphoides	convex down	left	low	3212	0.35033	0.359792	2.94526	345.504	1.49726	26.6131	0	0	165.069
67	Magallana gryphoides	convex up	not known	low	3212	0.206092	0.222761	1.46592	188.646	16.093	-6.7926	0	0.281803	165.069
68	Magallana gryphoides	convex up	not known	low	3212	0.220076	0.243104	1.92234	209.512	19.2645	-2.84842	81	0.317717	103.55
69	Magallana gryphoides	convex up	not known	complete	3212	0.313325	0.321241	2.75851	279.018	4.69317	14.5528	1	0.144048	160.132
70	Magallana gryphoides	convex up	not known	complete	3212	0.305236	0.317632	2.46641	287.202	3.62185	24.17	1	0.118582	160.132
71	Magallana gryphoides	convex down	right	low	3212	0.249255	0.282487	1.6107	111.45	19.439	-4.64211	79	0.274917	145.176
72	Magallana gryphoides	convex up	not known	complete	3212	0.246855	0.253242	1.63882	97.4002	2.50746	-12.251	1	0.191806	160.132
73	Magallana gryphoides	convex down	right	complete	3212	0.188488	0.19948	0.9155	113.759	11.3871	14.1963	1	0.19021	160.132
74	Magallana gryphoides	convex down	left	low	3212	0.122752	0.13167	0.64186	56.0352	0.04146	1.4518	1	0.072924	160.132
75	Magallana gryphoides	convex down	left	low	3212	0.188344	0.199198	1.25934	289.925	-7.44288	1.17099	1	0.001463	160.132
76	Magallana gryphoides	convex down	left	complete	3212	0.133934	0.144819	1.17443	351.84	-11.2297	-7.70239	1	0.019279	160.132
77	Magallana gryphoides	not known	not known	low	3212	0.164616	0.18097	0.64895	210.138	6.68255	-2.73452	1	0	160.132
78	Magallana gryphoides	convex up	not known	low	3212	0.269746	0.295306	2.87076	336.221	-15.5884	4.35829	1	0	160.132
79	Magallana gryphoides	convex up	not known	complete	3212	0.198152	0.209427	1.34603	127.567	6.98529	20.4498	1	0.002896	160.132
80	Magallana gryphoides	convex down	left	low	3212	0.224452	0.228867	1.06233	105.521	-3.16873	19.9359	1	0.026314	160.132
81	Magallana gryphoides	convex down	left	complete	3212	0.30647	0.324661	2.42617	355.24	-10.4272	-11.3278	1	0	160.132
82	Magallana gryphoides	convex up	not known	complete	3212	0.295412	0.307476	2.18392	179.887	-2.33369	1.54152	2	0.246814	156.084
83	Magallana gryphoides	convex up	not known	low	3212	0.15997	0.166032	0.85647	229.37	-5.17171	6.44062	2	0.102295	156.084
84	Magallana gryphoides	convex down	right	complete	3212	0.154381	0.161535	0.86237	246.757	-7.41972	-18.7547	2	0.08647	156.084
85	Magallana gryphoides	not known	not known	complete	3212	0.147228	0.156594	0.45405	150.932	15.4217	8.06455	2	0.032838	156.084
86	Magallana gryphoides	convex up	not known	complete	3212	0.386639	0.430675	3.37213	215.584	-4.11832	-2.09688	2	0.042001	156.084
87	Magallana gryphoides	convex down	right	low	3212	0.14073	0.148137	0.94793	311.22	-7.48689	19.0112	2	0.176884	156.084
88	Magallana gryphoides	convex down	left	complete	3212	0.124425	0.135833	0.70502	70.3399	11.9738	-5.94229	31	0.017627	172.77
89	Magallana gryphoides	convex down	right	complete	3212	0.273863	0.284143	2.51042	285.456	-9.45075	-7.05078	75	0	125.146
90	Magallana gryphoides	convex up	not known	low	3212	0.172364	0.177318	1.12799	233.238	-1.73897	-1.85756	76	0.145962	112.226
91	Magallana gryphoides	not known	not known	low	3212	0.126861	0.148428	0.69156	31.6089	15.359	-33.6472	76	0.191383	112.226
92	Magallana gryphoides	convex down	right	complete	3212	0.262619	0.273969	1.79555	189.947	1.8054	16.0805	76	0	112.226
93	Magallana gryphoides	convex down	left	complete	3212	0.14383	0.161526	0.83675	320.503	-7.97527	-11.9917	76	0.183012	112.226
94	Magallana gryphoides	convex down	right	complete	3212	0.187426	0.198012	1.30074	186.575	-1.50368	-13.0483	76	0.007278	112.226
95	Magallana gryphoides	convex up	not known	complete	3212	0.201667	0.211653	1.08568	34.2941	-8.42155	3.84789	75	0.170253	125.146
96	Magallana gryphoides	convex up	not known	complete	3212	0.299262	0.310851	2.53631	298.527	5.20622	-9.16585	75	0.153916	125.146
97	Magallana gryphoides	convex down	right	complete	3212	0.403958	0.415614	2.93057	101.911	-11.0075	-10.8073	75	0	125.146
98	Magallana gryphoides	convex down	left	low	3212	0.249244	0.263076	2.39514	151.365	4.66133	0.733752	77	0.210671	121.576
99	Magallana gryphoides	convex down	left	low	3212	0.210945	0.226388	1.59664	100.334	16.3094	-2.21797	77	0.097569	121.576
100	Magallana gryphoides	convex down	right	complete	3212	0.297947	0.309968	2.38574	142.155	-10.693	-5.21565	74	0.06424	167.144
101	Magallana gryphoides	convex up	not known	low	3212	0.138755	0.159946	0.93024	277.459	-8.02753	6.39358	74	0.007824	167.144
102	Magallana gryphoides	convex up	not known	low	3212	0.131361	0.134915	0.71555	178.11	1.02912	1.99355	77	0.037838	121.576
103	Magallana gryphoides	convex up	not known	low	3212	0.149162	0.17135	0.84295	137.561	24.8443	2.74705	74	0.067297	167.144
104	Magallana gryphoides	convex up	not known	low	3212	0.109184	0.118474	0.45755	18.3151	-11.1431	5.15256	74	0.023583	167.144
105	Magallana gryphoides	convex up	not known	low	3212	0.318408	0.340869	2.09761	348.968	-9.10203	22.1793	74	0.173687	167.144
106	Magallana gryphoides	convex up	not known	low	3212	0.238554	0.288104	1.67646	184.434	-10.1032	4.18761	75	0.164994	125.146
107	Magallana gryphoides	convex up	not known	low	3212	0.184525	0.204272	1.21296	319.669	2.59854	-32.8896	75	0.166168	125.146
108	Magallana gryphoides	convex down	right	low	3212	0.135897	0.195758	0.88884	43.5093	19.4561	24.3052	74	0.001074	167.144
109	Magallana gryphoides	convex down	right	low	3212	0.267494	0.278122	1.35954	228.546	15.6854	1.09393	74	0.002422	167.144
110	Magallana gryphoides	convex up	not known	low	3212	0.219156	0.223258	1.31989	116.941	0.965317	22.6518	74	0.213575	167.144
111	Magallana gryphoides	convex up	not known	low	3212	0.136109	0.143483	0.5098	273.705	2.06336	18.3115	78	0.25942	112.736
112	Magallana gryphoides	convex up	not known	low	3212	0.17071	0.179948	1.17417	296.674	-5.12007	8.56097	78	0.132475	112.736
113	Magallana gryphoides	convex up	not known	low	3212	0.184294	0.209462	1.27058	40.633	-7.95388	1.2975	79	0	145.176
114	Magallana gryphoides	convex down	right	complete	3212	0.121722	0.131094	0.58798	4.09828	-1.60643	-1.47685	79	0.014539	145.176
115	Magallana gryphoides	convex down	left	complete	3212	0.572439	0.607353	5.4825	297.695	9.57743	-7.8041	79	0.066333	145.176
116	Magallana gryphoides	convex up	not known	complete	3212	0.165472	0.177184	0.79109	128.195	7.72721	-24.5383	1	0.284079	160.132
117	Magallana gryphoides	convex up	not known	complete	3212	0.344397	0.362073	2.8442	240.921	-1.73502	8.33164	79	0.164706	145.176
118	Magallana gryphoides	convex down	left	low	3212	0.20392	0.213322	1.96266	172.839	1.63086	-0.448593	79	0.090203	145.176
119	Magallana gryphoides	convex down	right	complete	3212	0.271979	0.283448	1.60294	59.0342	-5.18006	21.104	78	0.022639	112.736
120	Magallana gryphoides	convex down	right	complete	3212	0.294906	0.308264	3.04051	203.119	-0.315234	-4.37288	2	0.058653	156.084
121	Magallana gryphoides	convex down	right	complete	3212	0.201438	0.208243	1.08964	185.231	-5.016	18.4968	2	0.057541	156.084
122	Magallana gryphoides	convex up	not known	low	3212	0.138236	0.148379	0.7431	74.5846	12.9376	1.41937	78	0.009289	112.736
123	Magallana gryphoides	convex down	right	low	3212	0.188639	0.207014	1.27055	105.498	18.7111	17.2979	78	0	112.736
124	Magallana gryphoides	convex up	not known	complete	3212	0.329698	0.343393	2.34146	40.8055	7.61433	2.5369	78	0	112.736
125	Magallana gryphoides	convex up	not known	low	3212	0.131708	0.137973	0.58973	134.123	9.24108	15.5236	75	0.238833	125.146
126	Magallana gryphoides	convex up	not known	low	3212	0.202413	0.207061	1.56022	254.158	5.79828	13.1346	2	0.120246	156.084
127	Magallana gryphoides	convex up	not known	low	3212	0.202568	0.209212	1.60305	300.061	6.40669	2.37156	75	0.110818	125.146
128	Magallana gryphoides	convex down	not known	low	3212	0.247593	0.256601	1.49768	352.219	-4.31958	4.93127	78	0.098033	112.736
129	Magallana gryphoides	convex down	left	low	3212	0.141003	0.147781	1.16813	84.7513	3.85523	-3.7992	75	0.017054	125.146
130	Magallana gryphoides	convex up	not known	low	3212	0.159008	0.171378	0.95026	148.722	10.0099	1.65057	75	0.027861	125.146
131	Magallana gryphoides	convex up	not known	low	3212	0.189159	0.197849	1.02834	8.30265	-14.423	13.6166	75	0	125.146
132	Magallana gryphoides	convex down	left	complete	3212	0.164949	0.172004	0.92114	336.426	-10.6368	2.60581	75	0.128927	125.146
133	Magallana gryphoides	convex up	not known	low	3212	0.221044	0.225339	1.6471	86.0396	-0.449726	-11.2496	75	0.03655	125.146
134	Magallana gryphoides	convex up	not known	low	3212	0.282519	0.294292	1.60563	55.9708	8.82208	-1.2931	2	0.009106	156.084
135	Magallana gryphoides	convex down	left	low	3212	0.167395	0.174989	0.73522	345.099	-9.69793	20.3003	2	0	156.084
136	Magallana gryphoides	convex down	left	complete	3212	0.113049	0.118947	0.39787	205.672	-10.8658	-6.80783	2	0.010379	156.084
137	Magallana gryphoides	convex down	right	low	3212	0.180831	0.190896	0.94095	290.432	3.67016	-1.3737	0	0.077841	165.069
138	Magallana gryphoides	convex down	left	complete	3212	0.253415	0.265603	1.42223	174.786	16.8776	-3.21604	81	0.218875	103.55
139	Magallana gryphoides	convex down	right	low	3212	0.105796	0.137532	0.42242	166.995	25.3915	33.203	81	0.045152	103.55
140	Magallana gryphoides	convex down	left	low	3212	0.269147	0.287148	2.1133	79.8716	-6.91191	-0.558892	81	0	103.55
141	Magallana gryphoides	convex down	left	complete	3212	0.217552	0.227872	1.39425	153.419	-11.8269	-8.62813	1	0.012472	160.132
142	Magallana gryphoides	not known	not known	low	3212	0.122849	0.141448	0.42574	235.918	20.3583	-17.8066	80	0.176119	127.035
143	Magallana gryphoides	convex up	not known	low	3212	0.146739	0.157316	0.85085	11.3548	3.02819	-1.48327	1	0.137166	160.132
144	Magallana gryphoides	convex down	right	complete	3212	0.30732	0.356706	2.00918	234.834	11.1747	19.4218	1	0.08726	160.132
145	Magallana gryphoides	convex up	not known	complete	3212	0.205544	0.212013	1.32439	223.609	-14.1618	10.1214	31	0.040688	172.77
146	Magallana gryphoides	convex up	not known	low	3212	0.177755	0.207102	1.36183	155.02	-0.167596	-6.62064	76	0.040544	112.226
147	Magallana gryphoides	convex down	left	complete	3212	0.113811	0.129078	0.36366	318.861	13.1798	18.3951	75	0.139592	125.146
148	Magallana gryphoides	convex down	left	complete	3212	0.227917	0.261194	1.85367	152.416	-2.32368	-22.7157	0	0.087093	165.069
149	Magallana gryphoides	convex down	left	low	3212	0.09302	0.098098	0.41285	85.2645	-13.3835	27.0077	2	0.119179	156.084
150	Magallana gryphoides	convex up	not known	complete	3212	0.210035	0.218513	1.18083	101.75	-3.78001	-31.327	82	0.230341	174.57
151	Magallana gryphoides	convex down	left	complete	3212	0.108119	0.132169	0.44187	356.828	-4.42682	24.7199	74	0.161654	167.144
152	Magallana gryphoides	convex up	not known	complete	3412	0.190558	0.198301	1.53178	81.1962	-9.88539	7.29232	43	0.266121	167.135
153	Magallana gryphoides	convex down	right	complete	3412	0.11864	0.132372	0.72212	291.877	-15.1237	16.3355	43	0.283911	167.135
154	Magallana gryphoides	convex up	not known	low	3412	0.181466	0.185934	1.02294	171.972	-4.41092	1.59351	134	0.040133	137.69
155	Magallana gryphoides	convex down	right	low	3412	0.159105	0.178477	0.91496	320.791	-2.18688	5.71814	41	0	134.361
156	Magallana gryphoides	convex up	not known	low	3412	0.137713	0.144715	0.60689	326.298	3.24811	6.55349	41	0.098334	134.361
157	Magallana gryphoides	convex up	not known	complete	3412	0.257826	0.264458	2.0185	173.135	5.57306	-0.546976	41	0.106575	134.361
158	Magallana gryphoides	convex up	not known	complete	3412	0.287248	0.323956	2.22676	356.945	14.4072	12.1424	244	0	161.205
159	Magallana gryphoides	convex up	not known	complete	3412	0.163436	0.169789	0.66598	157.673	3.30682	3.4118	244	0	161.205
160	Magallana gryphoides	convex up	not known	complete	3412	0.248286	0.258288	1.17305	44.594	-11.4877	2.3933	244	0.026538	161.205
161	Magallana gryphoides	convex up	not known	complete	3412	0.235266	0.240718	1.54279	241.89	0.098675	-17.8929	180	0	123.768
162	Magallana gryphoides	convex down	right	low	3412	0.172257	0.17782	0.72392	300.247	3.80412	-5.80298	244	0.004772	161.205
163	Magallana gryphoides	convex up	not known	complete	3412	0.300603	0.332388	2.33179	167.237	6.83895	14.3604	244	0.13632	161.205
164	Magallana gryphoides	convex up	not known	complete	3412	0.320866	0.328096	2.54881	320.45	-0.989596	-9.99221	44	0.015464	165.902
165	Magallana gryphoides	convex down	right	complete	3412	0.225687	0.240939	1.6148	124.6	9.78271	12.6152	41	0.070547	134.361
166	Magallana gryphoides	convex up	not known	complete	3412	0.136125	0.140173	0.61744	37.0209	-5.41134	-18.9745	43	0.11315	167.135
167	Magallana gryphoides	convex up	not known	complete	3412	0.200898	0.228264	1.8978	134.27	8.52384	-2.20023	42	0.113175	162.281
168	Magallana gryphoides	convex up	not known	low	3412	0.107371	0.115724	0.41554	232.401	3.55201	-13.691	43	0.002167	167.135
169	Magallana gryphoides	convex up	not known	low	3412	0.122636	0.138415	0.69613	30.7775	17.7969	-14.3569	43	0.010661	167.135
170	Magallana gryphoides	convex up	not known	complete	3412	0.147816	0.17202	0.91276	119.677	23.5377	-16.373	41	0	134.361
171	Magallana gryphoides	convex down	right	complete	3412	0.173096	0.179664	1.10188	145.175	9.76475	-7.38307	41	0.00241	134.361
172	Magallana gryphoides	convex up	not known	complete	3412	0.115448	0.130952	0.56645	222.856	-6.01397	16.4884	244	0.074503	161.205
173	Magallana gryphoides	convex up	not known	complete	3412	0.309819	0.314086	2.29756	1.91924	-1.49126	-4.66521	244	0.01306	161.205
174	Magallana gryphoides	convex down	right	complete	3412	0.13825	0.151249	0.75245	287.707	9.2598	-10.3272	244	0	161.205
175	Magallana gryphoides	convex down	right	complete	3412	0.266337	0.283093	2.51271	214.211	8.04905	9.27686	244	0.037864	161.205
176	Magallana gryphoides	convex down	right	complete	3412	0.268386	0.301593	1.88702	153.102	4.57686	-18.7068	44	0.145148	165.902
177	Magallana gryphoides	convex up	not known	complete	3412	0.210843	0.221302	1.34952	135.559	0.857446	4.49361	42	0.095336	162.281
178	Magallana gryphoides	convex up	not known	low	3412	0.157743	0.167837	0.80949	121.515	-2.74835	-26.1592	42	0	162.281
179	Magallana gryphoides	convex down	right	complete	3412	0.230407	0.256025	1.41386	308.677	-0.946372	-43.709	42	0	162.281
180	Magallana gryphoides	convex down	left	low	3412	0.382433	0.429343	2.64921	302.584	-13.9411	0.372823	42	0	162.281
181	Magallana gryphoides	convex down	left	complete	3412	0.171737	0.184332	0.91295	195.868	12.2835	23.418	42	0.099774	162.281
182	Magallana gryphoides	convex down	right	complete	3412	0.197317	0.205587	1.0714	211.384	8.07679	-1.38604	42	0	162.281
183	Magallana gryphoides	convex up	not known	complete	3412	0.306811	0.326471	2.337	211.231	-1.76871	2.35425	42	0	162.281
184	Magallana gryphoides	convex up	not known	complete	3412	0.254235	0.264115	1.52427	67.0826	-1.96624	-8.09036	42	0.013956	162.281
185	Magallana gryphoides	convex down	left	complete	3412	0.22746	0.230965	1.82884	289.372	-2.60748	1.74115	244	0.208282	161.205
186	Magallana gryphoides	convex down	left	complete	3412	0.235873	0.280588	1.70432	114.506	-5.40686	3.89552	42	0.147976	162.281
187	Magallana gryphoides	convex up	not known	complete	3412	0.395401	0.441194	3.3895	329.814	-5.40589	-8.18708	42	0.02305	162.281
188	Magallana gryphoides	convex up	not known	complete	3412	0.389895	0.401451	2.38491	82.1958	4.71148	-1.53092	74	0.108657	167.144
189	Magallana gryphoides	convex up	not known	complete	3412	0.344786	0.365885	3.19464	285.515	-1.23245	2.52356	74	0	167.144
190	Magallana gryphoides	convex down	left	complete	3412	0.343643	0.401934	2.8183	321.209	-8.99232	0.330461	42	0	162.281
191	Magallana gryphoides	convex down	right	complete	3412	0.187841	0.218531	0.81796	151.968	-9.68112	-41.4783	42	0.001666	162.281
192	Magallana gryphoides	convex down	right	complete	3412	0.108882	0.118049	0.51935	81.0719	-10.3094	-5.65299	42	0.183909	162.281
193	Magallana gryphoides	convex up	not known	complete	3412	0.154717	0.168071	1.06846	354.505	4.36838	-13.9668	42	0.16192	162.281
194	Magallana gryphoides	convex down	left	complete	3412	0.278902	0.283244	2.12583	79.5262	5.13506	2.69055	42	0.156468	162.281
195	Magallana gryphoides	convex down	left	complete	3412	0.18694	0.19872	1.66731	127.968	10.8043	-3.7571	43	0.016101	167.135
196	Magallana gryphoides	convex down	left	low	3412	0.313177	0.324754	2.84959	140.396	-2.59795	9.75913	40	0.331555	155.228
197	Magallana gryphoides	convex down	left	complete	3412	0.243573	0.358723	1.31168	61.6435	16.9968	-43.4875	28	0.197319	154.496
198	Magallana gryphoides	convex up	not known	complete	3412	0.363666	0.426256	2.43416	183.362	19.4158	-30.1625	28	0.079197	154.496
199	Magallana gryphoides	convex down	right	complete	3412	0.288461	0.325264	2.22267	315.9	-16.5849	17.7552	39	0	132.449
200	Magallana gryphoides	convex down	right	complete	3412	0.306574	0.327887	2.07176	208.31	2.81487	-7.25215	290	0.018125	100.375
201	Magallana gryphoides	convex up	not known	complete	3412	0.255199	0.269416	2.25855	296.237	2.94314	-6.01042	40	0	155.228
202	Magallana gryphoides	convex down	left	low	3412	0.275808	0.304595	1.90632	36.5586	2.32318	-31.9316	288	0	111.283
203	Magallana gryphoides	convex up	not known	complete	3412	0.390126	0.416914	3.48024	115.712	3.16378	5.73416	39	0.057507	132.449
204	Magallana gryphoides	convex up	not known	complete	3412	0.34404	0.379155	2.97693	33.447	-0.960554	9.70258	28	0	154.496
205	Magallana gryphoides	convex down	right	complete	3412	0.348999	0.370104	2.50689	161.257	5.56548	7.30989	291	0	104.307
206	Magallana gryphoides	convex down	left	complete	3412	0.335674	0.367134	2.24294	321.305	-3.70178	7.01382	291	0.027224	104.307
207	Magallana gryphoides	convex down	right	complete	3412	0.177104	0.191775	0.83365	4.06879	5.77843	1.6451	28	0.276581	154.496
208	Magallana gryphoides	convex up	not known	complete	3412	0.161316	0.17848	1.08016	151.81	3.08557	8.79383	28	0.007415	154.496
209	Magallana gryphoides	convex down	left	complete	3412	0.324416	0.390254	2.15331	73.8745	2.28384	5.2776	28	0.067398	154.496
210	Magallana gryphoides	convex up	not known	complete	3412	0.250721	0.262557	1.57683	122.305	15.6505	-18.2146	290	0	100.375
211	Magallana gryphoides	convex up	not known	complete	3412	0.200031	0.215472	1.2179	305.762	-9.05631	32.6946	37	0.271665	161.404
212	Magallana gryphoides	convex up	not known	complete	3412	0.194546	0.217822	1.35177	30.4765	-10.8884	-22.6394	290	0	100.375
213	Magallana gryphoides	convex up	not known	complete	3412	0.326592	0.343604	2.19193	117.011	-11.6172	11.0497	74	0	167.144
214	Magallana gryphoides	convex down	left	complete	3412	0.229086	0.236502	1.29571	169.516	-6.38019	-0.275825	42	0.211966	162.281
215	Magallana gryphoides	convex down	left	complete	3412	0.454048	0.510431	3.85267	144.663	4.95246	-13.5063	40	0.005833	155.228
216	Magallana gryphoides	convex down	left	low	3412	0.314435	0.332073	2.62066	29.5214	2.83893	-8.52034	40	0	155.228
217	Magallana gryphoides	convex up	not known	complete	3412	0.365306	0.403261	2.78069	216.024	6.0623	-16.1617	28	0.087087	154.496
218	Magallana gryphoides	convex down	right	complete	3412	0.215001	0.218505	1.35429	204.338	-0.737127	3.26038	74	0.210135	167.144
219	Magallana gryphoides	convex down	left	low	3412	0.436283	0.442675	3.54635	64.0579	-0.977468	11.4088	74	0.133924	167.144
220	Magallana gryphoides	convex up	not known	complete	3412	0.293833	0.323325	2.0351	39.9473	17.3331	-13.0702	40	0.002217	155.228
221	Magallana gryphoides	convex down	left	complete	3412	0.304285	0.30963	2.55335	119.987	0.080069	26.0393	40	0	155.228
222	Magallana gryphoides	convex down	right	complete	3412	0.328058	0.338694	1.92651	213.66	10.6867	1.11094	28	0.194119	154.496
223	Magallana gryphoides	convex down	left	complete	3412	0.262605	0.274593	1.9182	359.291	-5.70035	19.666	40	0	155.228
224	Magallana gryphoides	convex down	right	complete	3412	0.42956	0.447729	3.30947	134.375	7.73884	6.61548	134	0.166883	137.69
225	Magallana gryphoides	convex down	right	complete	3412	0.300844	0.308324	2.2392	5.47107	1.52562	-30.1116	43	0.144107	167.135
226	Magallana gryphoides	convex down	right	complete	3412	0.203027	0.223012	1.20541	219.999	-2.10023	-1.7509	28	0	154.496
227	Magallana gryphoides	convex up	not known	complete	3412	0.16818	0.174288	0.96588	315.642	11.8817	6.91034	288	0.196787	111.283
228	Magallana gryphoides	convex down	right	complete	3412	0.218719	0.259806	1.10198	267.775	22.1345	31.7667	290	0.064318	100.375
229	Magallana gryphoides	convex up	not known	complete	3412	0.308709	0.335811	1.72604	129.566	-2.29472	9.53716	290	0.076069	100.375
230	Magallana gryphoides	convex up	not known	complete	3412	0.235809	0.258579	1.56091	126.85	5.3922	5.05929	290	0.064112	100.375
231	Magallana gryphoides	convex down	left	complete	3412	0.1789	0.18974	1.17226	269.349	11.1554	-10.3173	42	0.241554	162.281
232	Magallana gryphoides	convex down	right	complete	3412	0.205021	0.210179	1.31648	161.853	-9.49851	4.77697	43	0	167.135
233	Magallana gryphoides	convex up	not known	complete	3412	0.198415	0.221988	0.9512	180.252	-15.6197	-3.96702	28	0.098086	154.496
234	Magallana gryphoides	convex down	left	low	3412	0.247816	0.272676	1.63706	28.9951	-6.76532	19.8256	244	0.004594	161.205
235	Magallana gryphoides	convex up	not known	complete	3412	0.200541	0.206455	1.84123	263.341	-1.16841	7.05183	42	0.024071	162.281
236	Magallana gryphoides	convex down	right	low	3412	0.212126	0.240224	1.9779	335.898	-10.2898	-3.20912	28	0.009991	154.496
237	Magallana gryphoides	convex up	not known	complete	3412	0.22396	0.262636	1.46668	359.305	-26.6009	4.26992	40	0.002964	155.228
238	Magallana gryphoides	convex down	left	complete	3412	0.156475	0.169574	1.01713	354.426	-17.1879	-2.05172	28	0.038343	154.496
239	Magallana gryphoides	convex down	left	complete	3412	0.337357	0.364706	3.06653	325.186	-7.69152	18.0207	43	0.101973	167.135
240	Magallana gryphoides	convex up	not known	complete	3412	0.389057	0.442654	3.12166	75.0483	8.16088	-28.2797	40	0.137987	155.228
241	Magallana gryphoides	convex down	left	complete	3412	0.163287	0.174615	1.14627	255.365	-13.6732	12.8057	74	0.158177	167.144
242	Magallana gryphoides	convex down	left	low	3412	0.149482	0.168517	0.7931	162.06	-11.8946	-7.54229	74	0.325934	167.144
243	Magallana gryphoides	convex down	left	complete	3412	0.331096	0.41704	3.89885	274.643	6.49204	10.0078	40	0	155.228
244	Magallana gryphoides	convex up	not known	complete	3412	0.1982	0.215837	1.37229	153.098	12.0704	25.7589	37	0.036277	161.404
245	Magallana gryphoides	convex up	not known	complete	3412	0.208953	0.229903	1.66843	357.067	-9.11347	-7.84802	28	0.088796	154.496
246	Magallana gryphoides	convex down	right	complete	3412	0.220879	0.268031	1.79219	329.811	-28.079	21.2275	28	0.228924	154.496
247	Magallana gryphoides	convex up	not known	complete	3412	0.235587	0.263736	2.37255	297.257	3.49865	16.6531	43	0.145375	167.135
248	Magallana gryphoides	convex up	not known	complete	3412	0.282062	0.290174	1.91017	333.473	0.397277	0.076675	290	0	100.375
249	Magallana gryphoides	convex up	not known	complete	3412	0.224372	0.235173	1.1601	67.1475	1.58011	-4.60588	28	0.030897	154.496
250	Magallana gryphoides	convex down	left	low	3412	0.207728	0.228282	1.58318	152.286	9.44608	15.0207	290	0.181645	100.375
251	Magallana gryphoides	convex up	not known	complete	3412	0.171244	0.184069	1.09782	276.108	-17.9982	22.8317	74	0.043927	167.144
252	Magallana gryphoides	convex down	left	low	3412	0.198881	0.208235	1.32053	316.592	11.0912	-2.92718	43	0.194217	167.135
253	Magallana gryphoides	convex up	not known	complete	3412	0.188008	0.207668	1.34198	13.9629	4.83518	-18.9866	291	0.050277	104.307
254	Magallana gryphoides	convex up	not known	low	3412	0.125801	0.141105	0.7404	49.4429	-5.42632	-8.91031	28	0.177093	154.496
255	Magallana gryphoides	convex down	right	complete	3412	0.205481	0.212913	0.79826	101.818	10.3249	0.192842	291	0.226834	104.307
256	Magallana gryphoides	convex down	right	low	3412	0.184064	0.195082	1.26399	192.528	-3.62506	-3.81659	290	0.008727	100.375
257	Magallana gryphoides	convex up	not known	complete	3412	0.210991	0.255354	1.18366	329.779	4.67431	-1.50082	288	0.063549	111.283
258	Magallana gryphoides	convex up	not known	low	3412	0.157796	0.185709	0.9616	8.21773	-21.0752	14.463	290	0	100.375
259	Magallana gryphoides	convex down	left	low	3412	0.152584	0.170843	1.27551	116.762	5.98041	-8.012	290	0.11163	100.375
260	Magallana gryphoides	convex down	right	complete	3412	0.225904	0.230895	1.30014	105.16	4.28259	-8.77297	291	0	104.307
261	Magallana gryphoides	convex up	not known	low	3412	0.066487	0.073065	0.38419	195.237	-20.776	8.33875	28	0	154.496
262	Magallana gryphoides	convex up	not known	low	3412	0.122399	0.129868	0.67614	317.365	-5.43219	2.59782	40	0.251389	155.228
263	Magallana gryphoides	convex up	not known	low	3412	0.128331	0.136612	0.55421	143.358	14.6092	-17.6475	42	0.083462	162.281
264	Magallana gryphoides	convex up	not known	complete	3412	0.185949	0.196037	1.48725	22.7513	11.1108	-2.78249	40	0.052525	155.228
265	Magallana gryphoides	convex down	right	low	3412	0.2166	0.221759	1.29691	178.566	-3.9744	2.65528	40	0.148928	155.228
266	Magallana gryphoides	convex up	not known	complete	3412	0.190602	0.196082	1.33518	17.2648	2.63132	8.42305	40	0.229738	155.228
267	Magallana gryphoides	convex down	left	complete	3412	0.200001	0.20705	1.12067	172.701	-4.73512	-14.0968	40	0.15771	155.228
268	Magallana gryphoides	convex up	not known	low	3412	0.157445	0.165037	0.6104	80.5461	-4.92467	-1.52753	40	0.335948	155.228
269	Magallana gryphoides	convex up	not known	complete	3412	0.265016	0.275771	1.15511	120.566	-1.03098	-0.847296	290	0.294192	100.375
270	Magallana gryphoides	convex up	not known	low	3412	0.1808	0.188028	1.21659	79.6553	6.81245	-8.5579	290	0.146811	100.375
271	Magallana gryphoides	convex down	left	low	3412	0.262305	0.29044	2.49406	115.58	-10.4625	-3.53781	40	0.28343	155.228
272	Magallana gryphoides	convex up	not known	low	3412	0.147088	0.154243	0.87242	334.156	-10.0518	13.2515	40	0.197951	155.228
273	Magallana gryphoides	convex up	not known	low	3412	0.180449	0.190445	0.94423	60.1807	1.62585	-31.5404	28	0.175028	154.496
274	Magallana gryphoides	convex up	not known	complete	3412	0.185166	0.18828	1.13712	279.117	-6.06822	20.0382	42	0.00103	162.281
275	Magallana gryphoides	convex down	right	complete	3412	0.161048	0.166424	0.79539	339.301	1.44824	-18.784	40	0.035903	155.228
276	Magallana gryphoides	convex up	not known	low	3412	0.146074	0.154825	0.85293	250.507	-6.90249	-0.286398	40	0.086571	155.228
277	Magallana gryphoides	convex down	not known	low	3412	0.23976	0.278803	1.74193	165.053	7.94063	-5.16164	244	0	161.205
278	Magallana gryphoides	convex down	left	low	3412	0.123773	0.270747	0.50917	15.4893	2.48707	49.743	244	0.177809	161.205
279	Magallana gryphoides	convex up	not known	complete	3412	0.272834	0.324343	1.84068	204.318	5.39771	36.117	244	0.074804	161.205
280	Magallana gryphoides	convex down	left	low	3412	0.149711	0.165397	1.42353	195.412	-3.68067	2.53753	244	0.072269	161.205
281	Magallana gryphoides	convex down	right	complete	3412	0.345258	0.362459	2.59735	135.491	0.529445	2.71438	44	0.028303	165.902
282	Magallana gryphoides	convex up	not known	complete	3412	0.157697	0.232154	1.44548	86.4017	26.8962	-65.6505	41	0.12597	134.361
283	Magallana gryphoides	convex up	not known	complete	3412	0.139108	0.14375	0.58788	41.6675	6.92545	-2.12742	43	0	167.135
284	Magallana gryphoides	convex down	right	low	3412	0.122968	0.14187	0.54922	12.1276	-22.0033	0.156823	41	0.04629	134.361
285	Magallana gryphoides	convex up	not known	complete	3412	0.191927	0.196141	1.07401	155.805	0.603647	2.76427	134	0.086724	137.69
286	Magallana gryphoides	convex up	not known	complete	3412	0.126077	0.133496	0.3989	305.463	12.1111	-23.4652	43	0.145264	167.135
287	Magallana gryphoides	convex up	not known	low	3412	0.131681	0.136173	0.75858	290.056	-2.44506	4.28925	134	0.182095	137.69
288	Magallana gryphoides	convex down	not known	complete	3412	0.081364	0.103358	0.23326	130.429	26.4909	31.598	43	0.06519	167.135
289	Magallana gryphoides	convex up	not known	low	3412	0.114898	0.122116	0.64113	120.624	10.1546	1.25519	43	0.029297	167.135
290	Magallana gryphoides	convex down	right	complete	3412	0.159375	0.166697	0.88197	15.6898	7.90769	-13.3175	134	0.055067	137.69
291	Magallana gryphoides	convex up	not known	complete	3412	0.143831	0.149661	1.02141	328.029	-1.32199	-7.09398	42	0.263949	162.281
292	Magallana gryphoides	convex up	not known	complete	3412	0.195652	0.203016	0.85331	224.23	-11.9449	1.43007	42	0.223643	162.281
293	Magallana gryphoides	convex up	not known	low	3412	0.121994	0.128033	0.84815	8.68843	1.75877	10.7804	244	0	161.205
294	Magallana gryphoides	convex up	not known	low	3412	0.119762	0.128217	0.6071	9.551	2.4444	6.88177	42	0.123307	162.281
295	Magallana gryphoides	convex down	right	complete	3412	0.116778	0.130229	0.38868	193.619	-18.9305	-3.87897	42	0	162.281
296	Magallana gryphoides	convex down	left	low	3412	0.229057	0.237244	1.54746	67.8849	0.882227	10.1442	42	0.145575	162.281
297	Magallana gryphoides	convex up	not known	complete	3412	0.14027	0.147803	0.90202	204.328	9.26639	6.06435	134	0.098479	137.69
298	Magallana gryphoides	convex up	not known	low	3412	0.104176	0.111455	0.38087	213.529	5.19671	6.34018	134	0.154296	137.69
299	Magallana gryphoides	convex down	left	complete	3412	0.314942	0.338402	2.60375	66.9535	7.83935	-15.2473	28	0.155284	154.496
300	Magallana gryphoides	convex down	left	low	3412	0.159132	0.166927	0.90734	224.077	1.34712	-11.5834	40	0	155.228
301	Magallana gryphoides	convex up	not known	low	3412	0.147578	0.151806	0.81627	247.317	-11.8341	-7.3584	40	0.241281	155.228
302	Magallana gryphoides	convex up	not known	complete	3412	0.19152	0.197598	1.02227	282.705	8.30495	21.6733	40	0.078092	155.228
303	Magallana gryphoides	convex up	not known	low	3412	0.080412	0.107533	0.45587	78.3536	7.38551	25.7638	40	0.368063	155.228
304	Magallana gryphoides	convex down	right	complete	3412	0.173807	0.191754	0.93564	194.373	-4.49836	-24.9972	40	0.061751	155.228
305	Magallana gryphoides	convex up	not known	complete	3412	0.141296	0.153452	0.80228	349.632	1.53794	-10.8567	40	0	155.228
306	Magallana gryphoides	convex down	right	complete	3412	0.126631	0.136119	0.75177	21.4462	8.90223	8.78572	40	0	155.228
307	Magallana gryphoides	convex up	not known	complete	3412	0.179307	0.202023	0.92494	353.523	-0.372592	11.9024	40	0.025326	155.228
308	Magallana gryphoides	convex up	not known	complete	3412	0.252987	0.282707	2.01426	299.945	16.256	-2.49819	74	0	167.144
309	Magallana gryphoides	convex up	not known	low	3412	0.105453	0.117308	0.69303	264.577	0.623304	-12.8361	74	0.188576	167.144
310	Magallana gryphoides	convex up	not known	low	3412	0.089194	0.094363	0.32217	256.565	1.60191	-23.332	74	0.091215	167.144
311	Magallana gryphoides	convex down	right	complete	3412	0.238989	0.255271	1.74691	187.229	1.65048	-3.46355	74	0	167.144
312	Magallana gryphoides	convex up	not known	complete	3412	0.117182	0.130696	0.51059	302.722	-14.7447	11.3309	74	0.055086	167.144
313	Magallana gryphoides	convex down	left	low	3412	0.169094	0.195869	1.17607	77.9855	-5.33724	-6.04311	74	0.196396	167.144
314	Magallana gryphoides	convex up	not known	low	3412	0.111959	0.127976	0.53707	316.93	-16.4889	-13.5151	74	0.177337	167.144
315	Magallana gryphoides	convex down	right	complete	3412	0.17666	0.183963	1.12496	69.2973	-1.26673	-11.2459	74	0.089896	167.144
316	Magallana gryphoides	convex down	left	complete	3412	0.243647	0.263026	1.69785	136.925	-1.21731	14.1253	39	0	132.449
317	Magallana gryphoides	convex down	left	low	3412	0.215771	0.235207	1.13581	283.352	5.56753	-15.3247	288	0	111.283
318	Magallana gryphoides	convex up	not known	low	3412	0.132614	0.137305	0.55056	9.99818	7.41803	5.17054	39	0.086438	132.449
319	Magallana gryphoides	convex down	right	complete	3412	0.243823	0.256281	1.36527	75.9465	3.70629	10.5147	39	0	132.449
320	Magallana gryphoides	convex up	not known	low	3412	0.093871	0.105644	0.45308	8.63342	16.4945	16.8485	28	0.183823	154.496
321	Magallana gryphoides	convex down	left	complete	3412	0.141493	0.14519	1.27206	338.504	-4.56839	2.16776	290	0.196776	100.375
322	Magallana gryphoides	convex down	right	low	3412	0.265778	0.272662	1.52755	107.018	-5.07137	16.905	28	0.035749	154.496
323	Magallana gryphoides	convex up	not known	complete	3412	0.134236	0.154635	0.6814	238.337	9.85264	-12.6988	28	0.268985	154.496
324	Magallana gryphoides	convex up	not known	low	3412	0.081157	0.085925	0.37827	357.063	-14.6588	14.8574	28	0.352669	154.496
325	Magallana gryphoides	convex down	right	low	3412	0.13822	0.14665	0.6405	179.905	-10.3986	7.10407	290	0.155764	100.375
326	Magallana gryphoides	convex down	left	complete	3412	0.184746	0.210421	1.38478	284.141	-9.78894	5.49635	74	0.020624	167.144
327	Magallana gryphoides	convex up	not known	complete	3412	0.320485	0.344905	2.43749	151.788	2.94675	2.95156	28	0.039976	154.496
328	Magallana gryphoides	convex up	not known	low	3412	0.065455	0.073706	0.22765	296.828	10.1957	-13.4731	28	0	154.496
329	Magallana gryphoides	convex up	not known	low	3412	0.120443	0.129871	0.42189	44.8169	6.03815	-9.16371	41	0.06311	134.361
330	Magallana gryphoides	convex down	left	low	3412	0.244898	0.248886	1.9838	303.754	0.133094	-4.97588	41	0.006533	134.361
331	Magallana gryphoides	convex up	not known	complete	3412	0.150186	0.168262	0.82172	123.163	-7.49303	5.95565	244	0.03237	161.205
332	Magallana gryphoides	convex up	not known	complete	3412	0.168805	0.177652	0.80441	247.581	4.07505	12.5638	42	0.142155	162.281
333	Magallana gryphoides	convex down	right	complete	3612	0.175424	0.193249	0.86777	45.7985	6.42378	5.54359	68	0.357892	170.338
334	Magallana gryphoides	convex down	left	complete	3612	0.181272	0.256228	1.21021	312.677	15.6465	-43.2333	70	0.400396	157.475
335	Magallana gryphoides	convex up	not known	complete	3612	0.247456	0.260154	1.64413	200.675	4.01446	-22.9088	70	0.311541	157.475
336	Magallana gryphoides	convex down	left	complete	3612	0.263859	0.318781	1.86754	41.7006	2.12921	2.13303	70	0.341063	157.475
337	Magallana gryphoides	convex down	right	complete	3612	0.205035	0.278208	1.08438	202.569	15.3395	-19.2022	70	0.09227	157.475
338	Magallana gryphoides	convex down	right	complete	3612	0.350318	0.368621	2.28803	124.012	-2.94073	1.7099	70	0	157.475
339	Magallana gryphoides	convex up	not known	complete	3612	0.213969	0.221373	1.24279	138.036	2.73696	23.1853	69	0.14503	114.351
340	Magallana gryphoides	convex up	not known	complete	3612	0.309971	0.347256	2.4282	318.072	-7.17674	-2.30676	69	0.207486	114.351
341	Magallana gryphoides	convex up	not known	complete	3612	0.185003	0.190985	1.11359	318.614	2.02145	-3.4586	69	0.302127	114.351
342	Magallana gryphoides	convex down	left	complete	3612	0.306487	0.38793	2.75434	25.1661	3.78596	9.57449	69	0.251278	114.351
343	Magallana gryphoides	convex down	right	complete	3612	0.335137	0.519104	3.06719	154.063	3.89933	-10.1762	135	0.530954	169.624
344	Magallana gryphoides	convex up	not known	complete	3612	0.168181	0.179165	1.15473	184.055	5.71092	0.148565	135	0.445764	169.624
345	Magallana gryphoides	convex up	not known	complete	3612	0.151644	0.177737	0.91652	140.717	-11.9786	3.15634	135	0.2916	169.624
346	Magallana gryphoides	convex down	left	low	3612	0.167935	0.180057	1.80046	356.112	8.12191	0.30756	135	0.151923	169.624
347	Magallana gryphoides	convex up	not known	complete	3612	0.182021	0.190735	1.15344	41.7442	5.74647	-11.7746	69	0.25987	114.351
348	Magallana gryphoides	convex down	left	complete	3612	0.423879	0.479158	3.41768	5.50915	5.60832	3.72992	70	0.065373	157.475
349	Magallana gryphoides	convex down	left	complete	3612	0.183346	0.215647	1.10197	133.311	-3.93765	-21.861	70	0.11931	157.475
350	Magallana gryphoides	convex down	left	complete	3612	0.280375	0.288625	2.02067	132.33	-0.315531	-13.4117	135	0.266399	169.624
351	Magallana gryphoides	convex down	right	complete	3612	0.23262	0.268589	1.43162	123.62	6.26285	22.8486	137	0.30687	106.909
352	Magallana gryphoides	convex down	left	complete	3612	0.548659	0.637807	5.06359	121.605	3.91082	19.8719	70	0.179651	157.475
353	Magallana gryphoides	convex down	right	complete	3612	0.263543	0.288346	1.46874	164.09	-0.472377	0.436275	68	0.402233	170.338
354	Magallana gryphoides	convex up	not known	complete	3612	0.242776	0.251455	1.52919	138.097	-0.814601	0.725986	70	0.08221	157.475
355	Magallana gryphoides	convex up	not known	complete	3612	0.313735	0.332711	2.45069	129.827	5.31873	-26.0967	70	0	157.475
356	Magallana gryphoides	convex down	left	low	3612	0.165728	0.169721	1.00729	81.0843	-1.03231	1.96182	70	0.15063	157.475
357	Magallana gryphoides	convex up	not known	complete	3612	0.157657	0.166462	0.62261	101.416	-7.5247	-17.7181	137	0.269688	106.909
358	Magallana gryphoides	convex up	not known	complete	3612	0.305774	0.365859	2.00807	340.965	-5.22676	-33.5344	136	0.008591	132.51
359	Magallana gryphoides	convex up	not known	complete	3612	0.162884	0.188892	0.85119	161.934	17.4948	19.7046	136	0.03806	132.51
360	Magallana gryphoides	convex up	not known	complete	3612	0.304766	0.342985	2.79951	122.3	-0.569926	-8.18509	135	0.153012	169.624
361	Magallana gryphoides	convex down	left	complete	3612	0.351182	0.365262	3.26543	169.573	5.64375	4.81273	135	0	169.624
362	Magallana gryphoides	convex down	right	complete	3612	0.271139	0.307937	2.17932	159.529	10.8232	9.05113	135	0.124066	169.624
363	Magallana gryphoides	convex down	left	complete	3612	0.14812	0.151009	0.91697	218.637	2.46119	-10.0731	135	0.203132	169.624
364	Magallana gryphoides	convex down	right	complete	3612	0.139268	0.164886	0.99269	122.753	5.53466	-4.23099	135	0.394132	169.624
365	Magallana gryphoides	convex up	not known	complete	3612	0.317468	0.332146	2.80572	34.8304	5.72286	-13.0981	135	0.161131	169.624
366	Magallana gryphoides	convex up	not known	complete	3612	0.197051	0.221471	1.27141	117.69	1.13708	-0.759157	135	0.1126	169.624
367	Magallana gryphoides	convex up	not known	complete	3612	0.235048	0.245209	1.42421	202.838	2.88452	3.56919	135	0	169.624
368	Magallana gryphoides	convex up	not known	complete	3612	0.135722	0.150501	0.73831	171.197	10.4552	19.6215	135	0.307651	169.624
369	Magallana gryphoides	convex down	right	complete	3612	0.299985	0.31506	1.7915	205.126	-0.771877	8.59904	135	0.00639	169.624
370	Magallana gryphoides	convex down	right	complete	3612	0.301557	0.312768	2.67481	12.4583	2.59028	-4.08481	291	0.044233	104.307
371	Magallana gryphoides	convex up	not known	complete	3612	0.138486	0.152645	0.79509	133.795	17.3756	17.5503	291	0.016243	104.307
372	Magallana gryphoides	convex up	not known	low	3612	0.16231	0.180341	1.03341	115.899	7.31396	-34.519	291	0	104.307
373	Magallana gryphoides	convex down	right	complete	3612	0.475241	0.495445	3.2942	82.1217	1.25828	-1.09237	291	0.157644	104.307
374	Magallana gryphoides	convex down	left	low	3612	0.284618	0.288943	1.86127	261.55	2.61632	1.28196	291	0.280971	104.307
375	Magallana gryphoides	convex down	left	complete	3612	0.326364	0.392046	2.86517	318.166	-7.93108	3.3985	70	0.205672	157.475
376	Magallana gryphoides	convex up	not known	complete	3612	0.177707	0.1829	1.09674	103.502	1.5483	-5.16051	135	0.223086	169.624
377	Magallana gryphoides	convex up	not known	low	3612	0.096571	0.108432	0.52685	201.712	-0.027063	-14.3754	135	0.15187	169.624
378	Magallana gryphoides	convex up	not known	complete	3612	0.209872	0.225747	1.20883	223.061	0.194908	-0.675895	70	0.177168	157.475
379	Magallana gryphoides	convex down	right	low	3612	0.276082	0.285729	1.64283	235.351	-1.20056	13.2481	71	0.02232	171.667
380	Magallana gryphoides	convex down	right	low	3612	0.112893	0.135191	0.53268	297.97	-27.0984	22.5306	135	0.255984	169.624
381	Magallana gryphoides	convex up	not known	complete	3612	0.126548	0.136534	0.63417	181.093	3.33709	2.30773	135	0.16156	169.624
382	Magallana gryphoides	convex up	not known	low	3612	0.134172	0.145428	1.12146	234.112	-5.83492	-9.92548	135	0.017306	169.624
383	Magallana gryphoides	convex up	not known	complete	3612	0.200815	0.235226	1.31351	264.385	1.02855	22.0055	291	0	104.307
384	Magallana gryphoides	convex down	right	low	3612	0.154416	0.157172	1.17522	142.956	0.687835	-1.53673	291	0.065448	104.307
385	Magallana gryphoides	convex up	not known	complete	3612	0.42147	0.430397	3.22666	175.26	2.89888	-16.0599	291	0.099249	104.307
386	Magallana gryphoides	convex up	not known	complete	3612	0.206216	0.217923	1.3113	147.685	3.81095	4.91652	291	0.133529	104.307
387	Magallana gryphoides	convex up	not known	complete	3612	0.231174	0.246502	1.35058	195.241	-5.86104	-8.6529	291	0.080798	104.307
388	Magallana gryphoides	convex down	not known	low	3612	0.237609	0.251102	1.90926	86.2112	1.51621	0.498455	291	0.005896	104.307
389	Magallana gryphoides	convex up	not known	complete	3612	0.215398	0.23988	1.2139	227.621	-0.962993	18.7755	291	0.107192	104.307
390	Magallana gryphoides	convex up	not known	complete	3612	0.361124	0.376084	2.97182	200.207	0.842666	-11.3313	291	0	104.307
391	Magallana gryphoides	convex down	left	low	3612	0.259963	0.312585	2.26889	332.729	-9.17385	0.921029	135	0	169.624
392	Magallana gryphoides	convex up	not known	complete	3612	0.159406	0.179073	1.09238	185.906	3.29287	5.08005	135	0.094968	169.624
393	Magallana gryphoides	convex up	not known	complete	3612	0.26362	0.278951	1.76199	110.362	6.05766	15.2602	135	0.039418	169.624
394	Magallana gryphoides	convex up	not known	complete	3612	0.481796	0.497012	4.33701	294.477	-0.781221	-7.36893	135	0.198285	169.624
395	Magallana gryphoides	convex down	left	complete	3612	0.28837	0.297167	2.47394	142.209	8.23631	0.390035	135	0.260885	169.624
396	Magallana gryphoides	convex down	right	complete	3612	0.270625	0.282631	1.95419	171.499	11.4558	-2.53645	28	0.303744	154.496
397	Magallana gryphoides	convex down	right	low	3612	0.144542	0.17426	0.64413	85.4211	13.1854	-2.29451	71	0.007139	171.667
398	Magallana gryphoides	convex up	not known	complete	3612	0.239678	0.247268	1.53219	222.996	-4.47679	-10.6844	71	0.071133	171.667
399	Magallana gryphoides	convex up	not known	low	3612	0.103458	0.116318	0.5825	88.0937	-7.61283	20.5186	71	0.188986	171.667
400	Magallana gryphoides	convex up	not known	low	3612	0.116142	0.120116	0.60145	87.2984	1.80386	-5.28605	71	0.098697	171.667
401	Magallana gryphoides	convex down	right	low	3612	0.188117	0.195899	1.57111	204.088	-9.65669	-1.02539	135	0	169.624
402	Magallana gryphoides	convex down	right	complete	3612	0.245984	0.254163	2.38992	233.355	0.402608	-8.26651	71	0.002014	171.667
403	Magallana gryphoides	convex down	right	complete	3612	0.299673	0.328254	2.02542	218.235	-8.45201	-0.165267	71	0.119288	171.667
404	Magallana gryphoides	convex up	not known	complete	3612	0.271231	0.274316	1.70797	48.43	-2.68326	9.05896	71	0.192497	171.667
405	Magallana gryphoides	convex down	right	complete	3612	0.262099	0.274552	1.51754	176.783	-1.25377	-7.79791	135	0.368758	169.624
406	Magallana gryphoides	convex down	right	low	3612	0.137138	0.15755	0.62436	14.183	-4.11263	40.284	71	0.25169	171.667
407	Magallana gryphoides	convex up	not known	complete	3612	0.151505	0.171057	0.98842	154.657	12.2304	9.85214	71	0.058634	171.667
408	Magallana gryphoides	convex up	not known	complete	3612	0.198395	0.210771	1.48084	231.14	-5.66566	7.8896	71	0.010863	171.667
409	Magallana gryphoides	convex up	not known	complete	3612	0.134599	0.159241	0.62226	304.827	1.61962	-2.21615	71	0.083667	171.667
410	Magallana gryphoides	convex up	not known	complete	3612	0.164498	0.190456	1.0073	12.8541	-0.785171	-11.23	71	0.001279	171.667
411	Magallana gryphoides	convex up	not known	low	3612	0.276668	0.306324	2.19517	351.633	-6.99157	-1.28774	71	0.013463	171.667
412	Magallana gryphoides	convex up	not known	complete	3612	0.233211	0.245876	1.82329	191.18	1.16873	-0.091258	71	0	171.667
413	Magallana gryphoides	convex up	not known	complete	3612	0.284267	0.295849	1.90633	30.4293	9.50918	2.22308	71	0.020297	171.667
414	Magallana gryphoides	convex down	left	complete	3612	0.338038	0.411851	3.01745	193.991	12.7037	1.2341	71	0.108452	171.667
415	Magallana gryphoides	convex up	not known	complete	3612	0.256101	0.275049	1.57927	284.74	-13.184	12.1393	71	0.167818	171.667
416	Magallana gryphoides	convex down	left	low	3612	0.196631	0.213556	1.62863	123.881	-0.482244	8.09805	71	0.288898	171.667
417	Magallana gryphoides	convex up	not known	low	3612	0.120854	0.147886	0.4319	80.6432	1.45343	20.0717	71	0.282466	171.667
418	Magallana gryphoides	convex up	not known	complete	3612	0.192454	0.21264	0.88865	50.9099	15.5996	-17.489	71	0.014702	171.667
419	Magallana gryphoides	convex up	not known	low	3612	0.105979	0.117547	0.44113	332	14.1229	-14.695	71	0.02331	171.667
420	Magallana gryphoides	convex down	left	complete	3612	0.181941	0.19275	1.09512	31.9302	5.15778	-12.0099	71	0.133977	171.667
421	Magallana gryphoides	convex down	left	complete	3612	0.138698	0.151324	0.57233	58.2717	1.96647	-41.6685	71	0.13905	171.667
422	Magallana gryphoides	convex up	not known	complete	3612	0.138889	0.148967	0.96525	273.85	-0.19726	-2.85599	71	0.185994	171.667
423	Magallana gryphoides	convex down	left	complete	3612	0.157705	0.173079	1.03161	71.6671	19.6644	-4.10032	71	0.106817	171.667
424	Magallana gryphoides	convex down	right	complete	3612	0.185782	0.196593	1.41073	52.3254	8.79293	-9.41548	71	0.204629	171.667
425	Magallana gryphoides	convex up	not known	complete	3612	0.115073	0.128157	0.60779	228.764	-10.2608	-15.067	135	0.323971	169.624
426	Magallana gryphoides	convex up	not known	complete	3612	0.2042	0.214829	1.07571	66.8524	10.0507	-12.9542	71	0.128303	171.667
427	Magallana gryphoides	convex down	left	complete	3612	0.318874	0.362829	2.63586	324.068	2.48079	1.96195	135	0.191033	169.624
428	Magallana gryphoides	convex down	left	low	3612	0.231699	0.236662	1.49205	126.999	6.31102	-8.92722	135	0.124454	169.624
429	Magallana gryphoides	convex down	left	complete	3612	0.243794	0.262367	1.65192	124.802	20.1288	-16.1923	71	0.294668	171.667
430	Magallana gryphoides	convex up	not known	low	3612	0.155643	0.185304	1.38813	241.747	19.431	-11.5915	135	0.134031	169.624
431	Magallana gryphoides	convex up	not known	low	3612	0.084251	0.09313	0.26669	298.712	-15.4207	-1.15431	135	0.059435	169.624
432	Magallana gryphoides	convex down	left	complete	3612	0.223396	0.256118	1.5661	102.218	-7.42048	-13.9299	135	0	169.624
433	Magallana gryphoides	convex up	not known	complete	3612	0.115173	0.131127	0.64155	317.856	-14.1513	-9.15873	135	0.010222	169.624
434	Magallana gryphoides	convex up	not known	complete	3612	0.168261	0.17978	0.97542	109.316	-1.62634	6.3291	135	0.155957	169.624
435	Magallana gryphoides	convex up	not known	complete	3612	0.156842	0.161899	0.95738	298.543	-6.50958	4.32903	135	0.221989	169.624
436	Magallana gryphoides	convex up	not known	complete	3612	0.265596	0.274763	2.3105	193.964	-1.38459	5.33991	135	0.022282	169.624
437	Magallana gryphoides	convex up	not known	low	3612	0.197909	0.215271	1.4022	144.221	9.09807	8.74993	135	0.322766	169.624
438	Magallana gryphoides	convex up	not known	complete	3612	0.286296	0.331591	2.01319	40.6377	8.05135	8.28053	135	0.31049	169.624
439	Magallana gryphoides	convex down	right	complete	3612	0.428625	0.436107	2.65981	250.355	1.70038	7.01737	134	0.192783	137.69
440	Magallana gryphoides	convex down	right	complete	3612	0.171931	0.185688	1.3016	188.599	-4.59757	5.85162	28	0.187736	154.496
441	Magallana gryphoides	convex up	not known	low	3612	0.093368	0.098344	0.43065	347.703	-9.99723	0.146637	28	0.15794	154.496
442	Magallana gryphoides	convex down	left	low	3612	0.143446	0.159824	0.89012	236.656	-0.135762	15.23	28	0.035737	154.496
443	Magallana gryphoides	convex down	left	low	3612	0.097692	0.115511	0.37264	265.456	-8.52271	30.2475	28	0.102811	154.496
444	Magallana gryphoides	convex down	left	complete	3612	0.177861	0.187541	0.93724	30.7693	3.84025	-20.6327	134	0.191949	137.69
445	Magallana gryphoides	convex down	left	complete	3612	0.144947	0.1517	0.75701	32.5602	2.01164	11.9159	134	0.205791	137.69
446	Magallana gryphoides	convex up	not known	complete	3612	0.209756	0.215111	1.08448	248.466	5.20705	6.6119	135	0.363294	169.624
447	Magallana gryphoides	convex down	right	complete	3612	0.271247	0.285925	1.93304	332.101	1.50849	-2.79184	134	0.085872	137.69
448	Magallana gryphoides	convex down	left	complete	3612	0.195473	0.205412	1.43972	82.0795	13.9156	-14.578	134	0.200934	137.69
449	Magallana gryphoides	convex down	left	complete	3612	0.335034	0.354953	2.71575	155.626	3.27553	0.817524	134	0.168885	137.69
450	Magallana gryphoides	convex down	left	low	3612	0.299165	0.311256	2.46121	29.8015	6.75063	8.58835	135	0.168647	169.624
451	Magallana gryphoides	convex down	left	complete	3612	0.192929	0.197489	1.47524	292.417	-3.236	-10.4943	135	0.09463	169.624
452	Magallana gryphoides	convex down	left	complete	3612	0.310645	0.325895	2.18422	13.9673	-8.20877	-3.67023	135	0	169.624
453	Magallana gryphoides	convex up	not known	complete	3612	0.284447	0.289371	2.65948	9.50052	8.81427	4.445	134	0.142139	137.69
454	Magallana gryphoides	convex up	not known	complete	3612	0.371757	0.378607	2.44753	43.3204	1.08836	11.838	134	0.090857	137.69
455	Magallana gryphoides	convex up	not known	low	3612	0.173852	0.190584	1.04057	216.16	-5.94375	3.7861	135	0.191182	169.624
456	Magallana gryphoides	convex down	right	low	3612	0.261175	0.272197	1.89312	344.756	-11.0608	7.06497	134	0	137.69
457	Magallana gryphoides	convex down	right	complete	3612	0.283918	0.316251	1.91603	272.942	-5.82782	13.5506	134	0.02385	137.69
458	Magallana gryphoides	convex up	not known	complete	3612	0.221762	0.264109	1.63953	97.496	15.2113	-5.05087	135	0.103785	169.624
459	Magallana gryphoides	convex up	not known	complete	3612	0.29341	0.32381	2.1181	293.587	-3.11385	2.78852	134	0	137.69
460	Magallana gryphoides	convex down	right	complete	3612	0.162301	0.185316	0.80608	230.431	-2.89162	-16.1305	134	0	137.69
461	Magallana gryphoides	convex up	not known	low	3612	0.139287	0.157188	0.79957	257.117	5.10764	18.6796	134	0.07173	137.69
462	Magallana gryphoides	convex up	not known	complete	3612	0.458483	0.496423	3.26454	124.387	2.26336	20.3331	135	0.005827	169.624
463	Magallana gryphoides	convex up	not known	complete	3612	0.212964	0.219899	1.62249	57.2579	-1.73041	-9.5582	135	0.154604	169.624
464	Magallana gryphoides	convex up	not known	complete	3612	0.169586	0.180669	0.88069	144.907	-1.20881	-16.6656	135	0.07966	169.624
465	Magallana gryphoides	convex up	not known	low	3612	0.090637	0.10332	0.38019	301.894	-15.6719	10.0162	135	0	169.624
466	Magallana gryphoides	convex down	left	complete	3612	0.153931	0.177201	1.34331	279.729	0.296288	-16.624	135	0.076991	169.624
467	Magallana gryphoides	convex down	left	low	3612	0.226965	0.240928	1.70766	342.173	-0.119077	4.91526	135	0.043305	169.624
468	Magallana gryphoides	convex down	left	low	3612	0.143524	0.150631	0.77104	72.3695	14.2728	8.10403	71	0.376775	171.667
469	Magallana gryphoides	convex up	not known	complete	3612	0.184301	0.21201	1.02984	125.256	9.49623	0.839247	71	0.049332	171.667
470	Magallana gryphoides	convex up	not known	complete	3612	0.199481	0.20552	1.68982	315.566	-0.609074	-3.31536	71	0	171.667
471	Magallana gryphoides	convex down	right	complete	3612	0.148181	0.163196	0.58016	178.672	4.41565	50.887	71	0.319435	171.667
472	Magallana gryphoides	convex up	not known	low	3612	0.154819	0.162716	0.42528	210.827	6.18411	-3.41794	71	0.355873	171.667
473	Magallana gryphoides	convex down	right	complete	3612	0.279469	0.299788	1.67682	223.746	4.85784	10.2317	71	0.296559	171.667
474	Magallana gryphoides	convex up	not known	complete	3612	0.084181	0.090753	0.39506	83.6491	4.09578	1.46025	71	0.288763	171.667
475	Magallana gryphoides	convex up	not known	complete	3612	0.138809	0.149351	0.58938	87.1773	6.31413	5.30372	70	0.305995	157.475
476	Magallana gryphoides	convex up	not known	complete	3612	0.270561	0.290011	1.77522	86.8068	0.102124	16.7559	134	0.212122	137.69
477	Magallana gryphoides	convex up	not known	low	3612	0.153742	0.160486	0.71051	134.174	7.06086	-24.0476	134	0.248901	137.69
478	Magallana gryphoides	convex down	right	low	3612	0.149631	0.15963	0.84803	131.944	-7.00905	-3.75357	134	0	137.69
479	Magallana gryphoides	convex up	not known	complete	3612	0.248905	0.279681	1.84951	322.079	7.24106	-2.53646	134	0	137.69
480	Magallana gryphoides	convex down	left	low	3612	0.123218	0.168477	0.71739	14.6548	3.21159	-4.13408	291	0.238675	104.307
481	Magallana gryphoides	convex down	left	complete	3612	0.128473	0.133357	0.51038	226.098	5.14342	-28.0693	291	0	104.307
482	Magallana gryphoides	convex down	right	complete	3612	0.292268	0.311894	2.11947	65.6345	12.5276	7.38577	70	0.132604	157.475
483	Magallana gryphoides	convex down	left	low	3612	0.227243	0.254946	1.33548	24.4766	-8.99228	-23.7268	68	0.417799	170.338
484	Magallana gryphoides	convex down	right	complete	3612	0.18801	0.20616	1.12879	170.982	-8.78073	12.2284	135	0.315877	169.624
485	Magallana gryphoides	convex up	not known	complete	3612	0.160368	0.172696	0.94882	255.528	-2.11707	10.2022	71	0.17327	171.667
486	Magallana gryphoides	convex down	left	complete	3612	0.402306	0.442528	3.03806	276.16	-4.96854	25.1984	71	0.064345	171.667
487	Magallana gryphoides	convex up	not known	complete	3612	0.322928	0.327574	1.64415	249.074	2.50566	-11.4935	135	0.052434	169.624
488	Magallana gryphoides	convex down	left	low	3803	0.170109	0.19789	1.24148	145.206	17.5251	6.96624	151	0.33549	147.851
489	Magallana gryphoides	convex up	not known	complete	3803	0.378462	0.385235	3.56988	28.3335	5.26732	2.37649	127	0.266893	110.387
490	Magallana gryphoides	convex up	not known	complete	3803	0.401523	0.415517	3.21373	84.2009	-2.82787	9.31114	151	0.200126	147.851
491	Magallana gryphoides	convex down	left	complete	3803	0.1638	0.181996	1.24558	158.297	2.31226	0.558961	151	0.170914	147.851
492	Magallana gryphoides	convex down	right	complete	3803	0.150313	0.172454	0.84041	302.816	-0.694386	-5.31045	151	0.284786	147.851
493	Magallana gryphoides	convex down	right	low	3803	0.191834	0.201042	1.3276	111.941	-0.013288	7.8769	151	0.109968	147.851
494	Magallana gryphoides	convex up	not known	complete	3803	0.213376	0.218572	1.52515	112.206	-2.61017	-4.49945	151	0.015928	147.851
495	Magallana gryphoides	convex up	not known	complete	3803	0.398848	0.415883	2.81402	305.234	-8.31779	-16.5494	151	0	147.851
496	Magallana gryphoides	convex down	right	complete	3803	0.283325	0.30687	1.59254	310.129	-3.84474	-5.45	151	0.101004	147.851
497	Magallana gryphoides	convex up	not known	complete	3803	0.333163	0.365175	2.164	26.6107	4.52107	13.733	184	0.581731	108.401
498	Magallana gryphoides	convex down	right	complete	3803	0.305124	0.343478	2.17077	323.421	-9.13698	0.707363	151	0.509727	147.851
499	Magallana gryphoides	convex up	not known	complete	3803	0.342733	0.358778	3.24275	238.56	-6.15989	-0.796684	184	0.313392	108.401
500	Magallana gryphoides	convex up	not known	complete	3803	0.359183	0.377086	2.51123	20.079	-0.511846	9.3094	151	0.188042	147.851
501	Magallana gryphoides	convex up	not known	low	3803	0.283463	0.327124	2.6562	40.218	11.293	2.34406	151	0.143749	147.851
502	Magallana gryphoides	convex up	not known	complete	3803	0.362141	0.375151	2.74501	265.122	-2.07597	5.3875	149	0.195877	119.824
503	Magallana gryphoides	convex down	left	complete	3803	0.361496	0.401249	3.21213	224.633	-0.20225	11.0372	128	0.069982	173.122
504	Magallana gryphoides	convex down	right	complete	3803	0.419427	0.511784	3.23348	239.194	2.96999	26.129	128	0	173.122
505	Magallana gryphoides	convex up	not known	complete	3803	0.264453	0.292443	1.75605	168.675	4.50996	-14.9844	151	0.741693	147.851
506	Magallana gryphoides	convex up	not known	complete	3803	0.295781	0.334834	2.07261	181.55	1.34643	-28.7432	150	0.496708	155.108
507	Magallana gryphoides	convex down	right	complete	3803	0.302171	0.336152	2.03739	302.968	13.7286	6.25131	150	0.604633	155.108
508	Magallana gryphoides	convex up	not known	complete	3803	0.395079	0.413081	3.0955	189.106	0.654738	-4.1323	144	0.021059	127.679
509	Magallana gryphoides	convex down	left	complete	3803	0.283208	0.297426	2.05519	318.795	-13.2296	14.1268	184	0.105781	108.401
510	Magallana gryphoides	convex up	not known	low	3803	0.146647	0.161217	0.73787	257.82	10.2487	15.1921	144	0.146815	127.679
511	Magallana gryphoides	convex down	right	low	3803	0.303061	0.310975	1.77024	38.9267	-0.508903	13.1368	184	0.414934	108.401
512	Magallana gryphoides	convex down	left	complete	3803	0.407879	0.423287	3.36142	227.688	6.04666	10.2352	144	0.026999	127.679
513	Magallana gryphoides	convex up	not known	complete	3803	0.246847	0.303704	1.14478	172.706	4.35769	-9.70782	184	0	108.401
514	Magallana gryphoides	convex down	left	complete	3803	0.213734	0.228885	1.61121	25.0381	-0.95592	-5.94862	184	0.158029	108.401
515	Magallana gryphoides	convex up	not known	complete	3803	0.261547	0.272111	1.70082	152.212	0.320877	7.85584	184	0.107581	108.401
516	Magallana gryphoides	convex up	not known	complete	3803	0.30421	0.32479	2.14659	108.085	-5.04796	-9.12595	144	0.017524	127.679
517	Magallana gryphoides	convex down	left	complete	3803	0.318843	0.3245	2.42105	351.083	8.68389	-9.90416	184	0.013106	108.401
518	Magallana gryphoides	convex up	not known	complete	3803	0.137508	0.168573	0.92106	182.798	-5.7845	-19.1273	184	0.154637	108.401
519	Magallana gryphoides	convex down	left	complete	3803	0.294741	0.303795	2.26834	11.3825	-6.83966	3.04717	149	0	119.824
520	Magallana gryphoides	convex down	left	complete	3803	0.358456	0.373218	3.62343	170.223	7.33148	-8.58399	149	0	119.824
521	Magallana gryphoides	convex up	not known	low	3803	0.214229	0.223686	1.81678	193.35	3.54561	18.3053	184	0.010221	108.401
522	Magallana gryphoides	convex down	right	complete	3803	0.185497	0.202853	0.91349	197.881	-19.8066	-14.5499	184	0.294321	108.401
523	Magallana gryphoides	convex down	left	complete	3803	0.238608	0.248164	1.79625	93.4244	-1.76949	-12.3343	149	0.204135	119.824
524	Magallana gryphoides	convex down	right	complete	3803	0.279354	0.297656	1.73018	252.956	4.92031	-35.1277	144	0.099919	127.679
525	Magallana gryphoides	convex down	right	complete	3803	0.283355	0.28865	2.06917	281.458	5.95024	-2.30593	151	0.081882	147.851
526	Magallana gryphoides	convex up	not known	complete	3803	0.205391	0.277573	1.49001	56.267	-0.864028	17.9019	151	0	147.851
527	Magallana gryphoides	convex up	not known	complete	3803	0.286791	0.293584	1.4986	46.3381	7.89933	4.45048	128	0.021221	173.122
528	Magallana gryphoides	convex up	not known	complete	3803	0.179319	0.200346	1.58119	355.259	-17.1426	-5.21549	128	0.160861	173.122
529	Magallana gryphoides	convex down	right	complete	3803	0.24755	0.253215	1.26356	85.08	1.87682	1.57073	149	0	119.824
530	Magallana gryphoides	convex up	not known	low	3803	0.222335	0.234758	1.50141	296.081	-0.436014	10.9538	151	0.049014	147.851
531	Magallana gryphoides	convex up	not known	low	3803	0.219852	0.223318	1.36211	87.9352	-4.65239	8.22668	149	0.34647	119.824
532	Magallana gryphoides	convex down	right	complete	3803	0.302378	0.317287	3.17478	205.435	-13.5249	3.0179	151	0.322529	147.851
533	Magallana gryphoides	convex up	not known	complete	3803	0.249446	0.265645	2.2985	179.312	1.97778	19.2869	151	0.641476	147.851
534	Magallana gryphoides	convex down	right	complete	3803	0.257558	0.26669	1.42388	333.706	-8.25237	5.25766	151	0.489385	147.851
535	Magallana gryphoides	convex down	right	complete	3803	0.246786	0.257807	1.26282	346.804	-8.97843	-3.63624	151	0.471377	147.851
536	Magallana gryphoides	convex down	right	low	3803	0.256919	0.268087	2.20453	93.7004	7.75117	18.067	151	0.627555	147.851
537	Magallana gryphoides	convex down	right	complete	3803	0.311585	0.337673	1.94898	308.963	-6.47445	4.94933	277	0.731053	158.218
538	Magallana gryphoides	convex up	not known	complete	3803	0.269434	0.284788	1.92415	33.5239	2.66787	17.7624	151	0.036606	147.851
539	Magallana gryphoides	convex up	not known	low	3803	0.149803	0.15622	0.99629	139.76	7.61804	4.8749	150	0.774473	155.108
540	Magallana gryphoides	convex down	left	complete	3803	0.325657	0.362797	2.13488	258.9	-5.14749	-2.58005	151	0.742441	147.851
541	Magallana gryphoides	convex down	right	complete	3803	0.229033	0.250516	1.49296	73.5069	1.54589	-10.162	151	0.390775	147.851
542	Magallana gryphoides	convex up	not known	complete	3803	0.218653	0.227611	1.5595	3.46276	-8.62253	15.2415	151	0.694681	147.851
543	Magallana gryphoides	convex down	right	complete	3803	0.180851	0.189085	0.86403	317.318	-3.90049	-22.3608	151	0.558228	147.851
544	Magallana gryphoides	convex up	not known	complete	3803	0.258229	0.324103	2.2269	45.5725	13.5435	3.9045	150	0.651064	155.108
545	Magallana gryphoides	convex up	not known	complete	3803	0.290418	0.304639	2.15212	178.105	7.56601	19.1685	127	0.246999	110.387
546	Magallana gryphoides	convex up	not known	complete	3803	0.234223	0.242642	1.60711	202.417	-8.04352	-5.12364	127	0.437044	110.387
547	Magallana gryphoides	convex up	not known	complete	3803	0.213521	0.218068	1.15232	301.981	4.31074	-0.080924	127	0.199396	110.387
548	Magallana gryphoides	convex down	left	low	3803	0.220782	0.234256	1.43574	156.416	8.15122	6.11196	126	0.522521	178.305
549	Magallana gryphoides	convex up	not known	low	3803	0.184679	0.193168	0.9474	287.509	2.32407	25.316	151	0.103221	147.851
550	Magallana gryphoides	convex down	right	low	3803	0.189634	0.198836	1.30883	92.5779	5.53378	8.15974	151	0.336401	147.851
551	Magallana gryphoides	convex up	not known	low	3803	0.155449	0.161272	0.75287	69.9113	-6.76404	17.0522	151	0.054887	147.851
552	Magallana gryphoides	convex up	not known	complete	3803	0.19371	0.207211	0.93788	12.9798	8.88354	24.9883	151	0.333618	147.851
553	Magallana gryphoides	convex down	right	low	3803	0.160727	0.183482	1.15984	205.135	-2.79029	8.62121	151	0.096752	147.851
554	Magallana gryphoides	convex down	left	low	3803	0.215359	0.220881	1.53606	12.1465	-4.77739	5.04771	151	0.407241	147.851
555	Magallana gryphoides	convex up	not known	low	3803	0.210627	0.227538	1.33973	197.699	-9.32702	22.3373	152	0.739902	134.696
556	Magallana gryphoides	convex up	not known	low	3803	0.162794	0.185781	0.94122	61.007	5.71891	-23.0077	184	0	108.401
557	Magallana gryphoides	convex down	left	complete	3803	0.279337	0.289384	2.33478	8.46174	-9.65868	13.2236	144	0	127.679
558	Magallana gryphoides	convex up	not known	low	3803	0.233081	0.263855	1.67837	68.0045	0.933021	-9.89075	144	0.06926	127.679
559	Magallana gryphoides	convex up	not known	complete	3803	0.172493	0.179129	1.22083	31.2439	-7.82507	19.2154	144	0.00631	127.679
560	Magallana gryphoides	convex up	not known	low	3803	0.272481	0.297507	1.82349	6.55138	16.2739	2.67366	144	0.048547	127.679
561	Magallana gryphoides	convex up	not known	low	3803	0.172661	0.18361	0.88094	271.334	-5.15357	17.5064	144	0.154321	127.679
562	Magallana gryphoides	convex up	not known	complete	3803	0.166261	0.173533	1.01178	349.438	-0.943051	-16.0363	184	0.178606	108.401
563	Magallana gryphoides	convex up	not known	complete	3803	0.17595	0.181034	1.07544	355.467	-4.32586	21.1224	184	0.256005	108.401
564	Magallana gryphoides	convex down	right	complete	3803	0.231855	0.241404	1.32184	181.959	0.516994	-0.769841	144	0.192952	127.679
565	Magallana gryphoides	convex up	not known	complete	3803	0.206129	0.208717	1.14089	258.179	-0.828733	-9.85009	184	0	108.401
566	Magallana gryphoides	convex up	not known	low	3803	0.229464	0.245369	1.94548	257.218	20.7119	-3.35127	150	0.268103	155.108
567	Magallana gryphoides	convex up	not known	low	3803	0.111132	0.121152	0.62395	106.89	-20.8987	8.90807	184	0.212886	108.401
568	Magallana gryphoides	convex up	not known	low	3803	0.188099	0.196854	0.94358	75.2973	-6.97305	-10.7835	184	0.278504	108.401
569	Magallana gryphoides	convex up	not known	low	3803	0.123817	0.132204	0.60804	55.6688	10.3113	8.48503	150	0.471069	155.108
570	Magallana gryphoides	convex up	not known	complete	3803	0.207611	0.221537	1.31671	157.122	0.630231	-2.97809	151	0.485974	147.851
571	Magallana gryphoides	convex down	left	complete	3803	0.132279	0.153694	0.89705	159.971	-24.1198	-8.9647	151	0.332545	147.851
572	Magallana gryphoides	convex up	not known	low	3803	0.220191	0.235835	1.2443	25.8219	-4.30836	26.4645	151	0.023959	147.851
573	Magallana gryphoides	convex down	left	complete	3803	0.390214	0.425356	2.46957	24.4373	-3.34041	-18.6329	151	0.234953	147.851
574	Magallana gryphoides	convex up	not known	complete	3803	0.17391	0.198669	1.44685	175.644	14.5177	0.911586	127	0.383644	110.387
575	Magallana gryphoides	convex up	not known	complete	3803	0.300723	0.312935	1.77043	134.751	6.57812	13.0538	126	0.495125	178.305
576	Magallana gryphoides	convex up	not known	low	3803	0.309349	0.329308	1.38305	89.926	10.1881	12.2032	151	0.014981	147.851
577	Magallana gryphoides	convex up	not known	low	3803	0.217426	0.222349	1.3841	208.117	2.08207	-3.34913	151	0.18112	147.851
578	Magallana gryphoides	convex down	left	complete	3803	0.307144	0.333549	2.40911	167.013	0.905134	13.4236	151	0.373506	147.851
579	Magallana gryphoides	convex up	not known	complete	3803	0.25112	0.259028	1.6896	54.4597	-3.5976	16.16	151	0.087533	147.851
580	Magallana gryphoides	convex up	not known	complete	3803	0.22221	0.227225	1.06642	347.495	5.84642	-10.618	151	0.158398	147.851
581	Magallana gryphoides	convex down	right	low	3803	0.152874	0.161497	0.70808	37.2322	3.56438	-25.4417	151	0.099102	147.851
582	Magallana gryphoides	convex up	not known	low	3803	0.170707	0.192449	0.75922	201.754	-4.21282	26.2421	151	0	147.851
583	Magallana gryphoides	convex up	not known	low	3803	0.238906	0.245688	1.52074	201.851	1.2195	-7.9943	127	0.347347	110.387
584	Magallana gryphoides	convex up	not known	complete	3803	0.206958	0.216713	1.14121	99.8901	5.02255	13.7731	151	0.331385	147.851
585	Magallana gryphoides	convex up	not known	low	3803	0.131371	0.160268	0.55022	95.8456	15.6252	-1.158	151	0.247374	147.851
586	Magallana gryphoides	convex down	left	complete	3803	0.168109	0.179007	0.92025	157.167	-9.95886	-15.7847	151	0.582491	147.851
587	Magallana gryphoides	convex down	not known	low	3803	0.170371	0.182032	0.81913	282.606	-8.36289	-8.96885	151	0.533571	147.851
588	Magallana gryphoides	convex up	not known	complete	3803	0.220815	0.229103	1.12785	196.624	1.97308	3.89627	184	0	108.401
589	Magallana gryphoides	convex down	right	complete	3803	0.226552	0.247722	1.60948	237.977	-6.00009	-4.93358	128	0	173.122
590	Magallana gryphoides	convex up	not known	complete	3803	0.152514	0.170061	0.8977	89.1456	-10.4266	-12.4528	151	0.019197	147.851
591	Magallana gryphoides	convex up	not known	low	3803	0.184741	0.201386	1.43245	90.7889	13.203	10.2897	151	0.223378	147.851
592	Magallana gryphoides	convex down	not known	low	3803	0.290395	0.305568	2.37128	134.1	3.00542	8.15152	149	0.035975	119.824
593	Magallana gryphoides	convex down	not known	low	3803	0.166617	0.174793	0.79225	229.656	13.5492	1.64644	128	0.18446	173.122
594	Magallana gryphoides	convex down	right	low	3803	0.252171	0.266284	1.71441	162.112	3.80752	-9.51225	151	0.600275	147.851
595	Magallana gryphoides	convex down	not known	low	3803	0.267653	0.27834	2.08979	196.196	1.55798	12.2012	150	0.787527	155.108
596	Magallana gryphoides	convex up	not known	low	3803	0.156177	0.162153	0.8925	256.418	4.72783	24.9482	277	0.761792	158.218
597	Magallana gryphoides	convex down	not known	low	3803	0.179706	0.191531	1.17179	37.1232	-9.57739	6.31838	151	0.225294	147.851
598	Magallana gryphoides	convex up	not known	low	3803	0.157454	0.168889	0.68472	101.008	8.06346	1.24628	151	0.325571	147.851
599	Magallana gryphoides	convex up	not known	complete	3803	0.121772	0.124375	0.5283	182.269	6.05355	16.6372	184	0.023387	108.401
600	Magallana gryphoides	convex up	not known	low	3803	0.110645	0.120509	0.58325	310.679	-5.89811	8.42352	184	0.269469	108.401
601	Magallana gryphoides	convex up	not known	low	3803	0.124447	0.128249	0.76175	209.583	-4.30329	-6.86195	184	0.111933	108.401
602	Magallana gryphoides	convex down	right	low	3803	0.176212	0.195571	1.01313	155.278	17.2916	-11.8041	149	0.07334	119.824
603	Magallana gryphoides	convex up	not known	low	3803	0.176003	0.203329	1.28031	114.478	-2.9492	-9.48663	184	0	108.401
604	Magallana gryphoides	convex up	not known	low	3803	0.146593	0.162585	0.8462	349.164	15.0872	-7.65909	184	0.65092	108.401
605	Magallana gryphoides	convex up	not known	low	3803	0.179682	0.196729	0.8205	57.1528	1.84352	-29.3783	151	0.42498	147.851
606	Magallana gryphoides	convex up	not known	complete	3803	0.138508	0.147481	0.50445	111.795	-3.74203	-0.169915	151	0.026631	147.851
607	Magallana gryphoides	convex down	right	complete	3803	0.302969	0.315561	1.70864	168.642	8.22716	1.25594	151	0.538066	147.851
608	Magallana gryphoides	convex up	not known	low	3803	0.191495	0.197376	1.10359	125.52	0.246963	23.4142	151	0.632096	147.851
609	Magallana gryphoides	convex down	right	low	3803	0.155212	0.159749	0.99073	358.939	-4.10689	-15.3682	151	0.25499	147.851
610	Magallana gryphoides	convex up	not known	complete	3803	0.142555	0.150571	0.55947	299.84	-6.80834	23.2479	151	0.206313	147.851
611	Magallana gryphoides	convex down	right	low	3803	0.165824	0.198704	0.81167	127.369	10.5934	21.3265	151	0.7373	147.851
612	Magallana gryphoides	convex up	not known	low	3803	0.151885	0.156494	0.79521	286.202	10.6444	-7.12252	151	0	147.851
613	Magallana gryphoides	convex up	not known	low	3803	0.161154	0.16791	0.88209	331.282	-0.059717	-0.075223	184	0.173888	108.401
614	Magallana gryphoides	convex up	not known	low	3803	0.145526	0.154278	0.70032	202.04	7.77856	-20.1775	184	0.075703	108.401
615	Magallana gryphoides	convex up	not known	low	3803	0.195199	0.214375	1.04138	212.536	-1.81396	2.57632	149	0	119.824
616	Magallana gryphoides	convex down	left	low	3803	0.135376	0.163421	0.63698	68.35	22.9151	19.7173	184	0.237486	108.401
617	Magallana gryphoides	convex up	not known	low	3803	0.129905	0.135969	0.44786	118.614	-4.80718	-10.0016	184	0.011167	108.401
618	Magallana gryphoides	convex up	not known	low	3803	0.139383	0.144539	0.64869	12.2682	-4.81431	-25.6508	184	0.006032	108.401
619	Magallana gryphoides	convex up	not known	low	3803	0.14036	0.152038	0.76308	33.4949	9.85829	16.751	184	0.351974	108.401
620	Magallana gryphoides	convex down	right	low	3803	0.162349	0.173316	0.82343	205.797	-11.7348	8.11421	127	0.508676	110.387
621	Magallana gryphoides	convex down	left	complete	3803	0.253475	0.258886	1.38627	192.979	-6.61669	18.1798	277	0.73862	158.218
622	Magallana gryphoides	convex up	not known	low	3803	0.285074	0.302843	2.11534	8.12801	-1.05015	3.52955	184	0.097145	108.401
623	Magallana gryphoides	convex down	right	complete	3803	0.150807	0.16307	0.71642	5.0505	-10.3247	15.6109	149	0.09336	119.824
624	Magallana gryphoides	convex down	left	low	3803	0.172147	0.177961	0.75535	176.855	6.92993	-0.05427	184	0.092161	108.401
625	Magallana gryphoides	convex up	not known	low	3803	0.11331	0.122334	0.60888	311.045	7.1492	-6.53355	184	0.120258	108.401
626	Magallana gryphoides	convex up	not known	low	3803	0.109142	0.11328	0.5014	44.8423	1.98636	3.9167	184	0	108.401
627	Magallana gryphoides	convex up	not known	complete	3803	0.211501	0.268633	1.25552	326.734	-17.9912	-23.2202	184	0.116042	108.401
628	Magallana gryphoides	convex down	left	low	3803	0.247747	0.260632	1.09325	353.942	-4.92342	16.9299	184	0.181346	108.401
629	Magallana gryphoides	convex down	right	complete	3803	0.200429	0.218186	1.00389	344.749	4.5121	-3.63781	184	0.297917	108.401
630	Magallana gryphoides	convex up	not known	low	3803	0.201047	0.217914	1.41153	358.135	3.68643	-10.2263	184	0.021185	108.401
631	Magallana gryphoides	convex up	not known	low	3803	0.097139	0.105007	0.51643	2.51173	14.6712	14.5869	151	0.286046	147.851
632	Magallana gryphoides	convex up	not known	low	3803	0.232753	0.239201	2.01068	7.87604	-2.04641	-3.7673	151	0.38701	147.851
633	Magallana gryphoides	convex up	not known	low	3803	0.161948	0.187693	0.76912	253.555	-13.7823	-18.7794	151	0.091098	147.851
634	Magallana gryphoides	convex up	not known	low	3803	0.205576	0.220187	0.83059	268.006	-2.14747	-16.512	151	0	147.851
635	Magallana gryphoides	convex up	not known	low	3803	0.148876	0.161612	0.66401	356.242	-6.71316	-20.3238	151	0	147.851
636	Magallana gryphoides	convex down	left	low	3803	0.179292	0.210737	1.22352	12.6177	-20.9172	-4.6492	151	0.284931	147.851
637	Magallana gryphoides	convex down	right	low	3803	0.122211	0.142946	0.54742	311.706	7.91041	-15.25	127	0.14922	110.387
638	Magallana gryphoides	convex down	left	low	3803	0.204902	0.264129	1.62617	289.215	0.888769	-31.0736	151	0.826	147.851
639	Magallana gryphoides	convex up	not known	low	3803	0.089602	0.096655	0.31435	85.1253	-7.2893	-21.1743	151	0.672079	147.851
640	Magallana gryphoides	convex up	not known	low	3803	0.089744	0.106056	0.28998	159.924	25.9606	-18.8432	150	0.564629	155.108
641	Magallana gryphoides	convex up	not known	complete	3803	0.219071	0.254895	1.25623	20.2738	-7.45029	-34.0781	150	0.593538	155.108
642	Magallana gryphoides	convex up	not known	low	3803	0.102505	0.111408	0.46054	194.916	-4.57181	2.29324	151	0.632376	147.851
643	Magallana gryphoides	convex up	not known	low	3803	0.150797	0.17182	0.70314	32.2552	8.59137	1.33671	151	0.47134	147.851
644	Magallana gryphoides	convex down	right	low	3803	0.320183	0.345562	1.69034	158.998	8.0589	-19.8035	151	0.552002	147.851
645	Magallana gryphoides	convex up	not known	complete	3803	0.114039	0.122142	0.62244	266.215	-6.87713	2.44788	151	0.014735	147.851
646	Magallana gryphoides	convex up	not known	low	3803	0.091907	0.106567	0.26402	35.9317	10.905	4.64112	151	0.045132	147.851
647	Magallana gryphoides	convex down	right	low	3803	0.18592	0.215434	1.25608	195.116	-21.4577	-18.3005	126	0.384432	178.305
648	Magallana gryphoides	convex up	not known	low	3803	0.149191	0.157303	0.63851	357.213	-3.16929	-27.9856	128	0	173.122
649	Magallana gryphoides	convex up	not known	low	3803	0.165734	0.185405	1.1538	288.557	-1.07773	21.4784	151	0.624082	147.851
650	Magallana gryphoides	convex down	left	low	3803	0.208498	0.219078	1.58358	327.079	19.2954	-9.28835	184	0.719538	108.401
651	Magallana gryphoides	convex up	not known	low	3803	0.162718	0.189723	0.85024	283.409	14.9182	-4.49569	150	0.396355	155.108
652	Magallana gryphoides	convex up	not known	low	3803	0.180571	0.203044	0.99017	31.2538	1.0503	-0.109476	150	0.425954	155.108
653	Magallana gryphoides	convex up	not known	low	3803	0.202613	0.211016	0.85255	14.9466	5.60449	-17.6785	144	0.16763	127.679
654	Magallana gryphoides	convex down	left	complete	3803	0.192722	0.20567	1.36999	113.166	12.7564	-15.0921	144	0.0969	127.679
655	Magallana gryphoides	convex up	not known	low	3803	0.212499	0.229857	1.11027	311.597	9.04257	-0.121123	144	0	127.679
656	Magallana gryphoides	convex up	not known	low	3803	0.13325	0.139649	0.50882	182.024	3.0361	1.10006	184	0.049525	108.401
657	Magallana gryphoides	convex up	not known	low	3803	0.1745	0.184755	1.20838	13.9868	-7.41773	-17.1598	184	0.003189	108.401
658	Magallana gryphoides	convex up	not known	complete	3803	0.146994	0.164124	0.62033	118.793	-0.329163	-21.7735	149	0.140571	119.824
659	Magallana gryphoides	convex up	not known	low	3803	0.145064	0.14932	0.5838	25.5993	-7.78424	-2.28691	149	0.022142	119.824
660	Magallana gryphoides	convex up	not known	complete	3803	0.136974	0.150941	0.79309	323.977	17.4951	11.6085	151	0.440985	147.851
661	Magallana gryphoides	convex up	not known	low	3803	0.128898	0.13808	0.61586	95.0918	2.72807	-8.96443	151	0.348178	147.851
662	Magallana gryphoides	convex down	right	low	3803	0.20291	0.210168	0.90958	142.357	2.64863	1.5252	151	0.247032	147.851
663	Magallana gryphoides	convex up	not known	low	3803	0.161652	0.177372	0.72681	269.111	-6.80448	5.0283	184	0.197839	108.401
664	Magallana gryphoides	convex down	left	low	3803	0.174763	0.189911	1.15098	126.946	-7.15417	20.5632	184	0.237875	108.401
665	Magallana gryphoides	convex up	not known	low	3803	0.179669	0.214584	1.08153	164.7	-15.3429	-19.3567	128	0.003049	173.122
666	Magallana gryphoides	convex down	left	low	3803	0.235872	0.286069	1.62919	278.213	-7.64744	-19.0978	128	0	173.122
667	Magallana gryphoides	convex up	not known	complete	3803	0.273498	0.290388	2.06439	28.3814	-5.78441	14.4082	144	0	127.679
668	Magallana gryphoides	convex down	not known	low	3803	0.307356	0.336338	2.1248	7.22409	9.54121	3.16843	150	0.532385	155.108
669	Magallana gryphoides	convex up	not known	low	3803	0.277209	0.30028	1.80944	321.531	8.76973	-27.43	149	0	119.824
670	Magallana gryphoides	convex down	right	complete	3803	0.202539	0.222427	1.20535	75.7478	-18.1234	11.55	184	0.0497	108.401
671	Magallana gryphoides	convex down	right	complete	3806	0.226398	0.23364	1.69798	162.265	3.68569	-0.610275	130	0.084199	154.703
672	Magallana gryphoides	convex down	right	complete	3806	0.342621	0.368671	2.32217	142.493	3.64606	-14.362	131	0.168405	120.328
673	Magallana gryphoides	convex down	left	complete	3806	0.18956	0.195122	1.45833	126.05	10.5142	-14.7	130	0.297625	154.703
674	Magallana gryphoides	convex up	not known	complete	3806	0.211859	0.254066	1.45142	128.854	16.5707	8.99258	130	0.198037	154.703
675	Magallana gryphoides	convex down	right	low	3806	0.191646	0.203081	1.1886	5.71766	-4.9824	16.6263	130	0.026133	154.703
676	Magallana gryphoides	convex down	left	complete	3806	0.277319	0.289423	2.56807	199.909	-10.966	-12.2401	130	0.096198	154.703
677	Magallana gryphoides	convex up	not known	complete	3806	0.238215	0.246513	1.67662	214.199	-1.97938	6.34819	148	0.193444	135.818
678	Magallana gryphoides	convex down	left	complete	3806	0.245209	0.25544	1.84571	71.3569	-2.40576	4.75311	148	0.027068	135.818
679	Magallana gryphoides	convex down	right	complete	3806	0.310255	0.333095	1.78351	115.956	2.11909	-19.7731	148	0	135.818
680	Magallana gryphoides	convex up	not known	complete	3806	0.151344	0.164491	0.56906	82.0444	-16.3754	-13.8411	148	0	135.818
681	Magallana gryphoides	convex down	left	complete	3806	0.355447	0.365081	2.93369	288.25	6.87979	-10.6026	148	0.022169	135.818
682	Magallana gryphoides	convex up	not known	complete	3806	0.207207	0.221563	1.26612	70.7687	14.049	-20.257	148	0.227317	135.818
683	Magallana gryphoides	convex up	not known	low	3806	0.2002	0.239576	0.80964	112.489	-3.11032	-54.3399	148	0	135.818
684	Magallana gryphoides	convex down	left	complete	3806	0.353425	0.360529	3.121	206.574	-9.61996	-5.1886	148	0	135.818
685	Magallana gryphoides	convex down	right	complete	3806	0.199252	0.221998	1.00944	68.0938	8.53606	10.5792	131	0.06811	120.328
686	Magallana gryphoides	convex down	left	complete	3806	0.178566	0.189217	1.12851	55.9918	-13.8824	-12.9524	131	0.045112	120.328
687	Magallana gryphoides	convex down	left	low	3806	0.28277	0.293408	2.34953	198.877	-3.08278	11.75	131	0.031179	120.328
688	Magallana gryphoides	convex up	not known	complete	3806	0.209458	0.221719	1.25269	145.677	11.2528	-6.69723	182	0	109.16
689	Magallana gryphoides	convex down	right	low	3806	0.124703	0.138897	0.66949	338.65	-6.35535	-13.0012	130	0.105301	154.703
690	Magallana gryphoides	convex down	left	low	3806	0.233907	0.239495	1.8918	287.81	1.92469	9.95781	182	0.248065	109.16
691	Magallana gryphoides	convex up	not known	complete	3806	0.235161	0.242499	1.33575	245.54	-1.5533	16.3614	73	0.140778	0.806929
692	Magallana gryphoides	convex down	left	complete	3806	0.295264	0.304901	2.51911	4.34948	-0.44925	8.81409	73	0	0.806929
693	Magallana gryphoides	convex down	right	low	3806	0.229992	0.243232	1.91931	268.708	-3.66965	11.2944	73	0.076333	0.806929
694	Magallana gryphoides	convex down	right	complete	3806	0.228434	0.240829	1.27865	150.445	-6.93787	16.6652	145	0.245814	143.391
695	Magallana gryphoides	convex up	not known	low	3806	0.170615	0.177058	0.96433	85.442	10.0636	15.0791	145	0.095731	143.391
696	Magallana gryphoides	convex up	not known	complete	3806	0.201395	0.206969	1.01043	311.286	6.26993	13.4911	145	0.143554	143.391
697	Magallana gryphoides	convex up	not known	low	3806	0.168787	0.178238	0.78204	77.9132	16.5058	-1.65854	145	0.128485	143.391
698	Magallana gryphoides	convex up	not known	complete	3806	0.166258	0.182326	0.78491	199.899	-7.9663	-15.8003	145	0.26372	143.391
699	Magallana gryphoides	convex up	not known	low	3806	0.132821	0.139474	0.63871	323.105	9.72008	12.0986	73	0.291315	0.806929
700	Magallana gryphoides	convex down	right	complete	3806	0.143878	0.147573	0.77602	116.06	2.42533	-6.03943	130	0.278997	154.703
701	Magallana gryphoides	convex down	right	complete	3806	0.268474	0.285771	1.50792	114.743	6.10984	-6.87589	146	0.102999	165.877
702	Magallana gryphoides	convex down	left	low	3806	0.098544	0.104406	0.38228	173.3	-2.97723	-6.53123	183	0.217283	87.7267
703	Magallana gryphoides	convex up	not known	low	3806	0.189006	0.207252	1.14523	159.086	13.0548	-23.6574	183	0.163936	87.7267
704	Magallana gryphoides	convex up	not known	complete	3806	0.275606	0.342853	2.46688	178.863	-0.557413	19.6058	183	0	87.7267
705	Magallana gryphoides	convex down	left	complete	3806	0.160196	0.166235	0.86895	107.735	2.95286	-8.14849	130	0.041253	154.703
706	Magallana gryphoides	convex up	not known	low	3806	0.105825	0.114172	0.55708	115.409	3.84009	0.815784	130	0.025516	154.703
707	Magallana gryphoides	convex up	not known	complete	3806	0.154602	0.159544	0.82212	323.307	-2.22258	2.25762	73	0.092057	0.806929
708	Magallana gryphoides	convex up	not known	complete	3806	0.228342	0.2573	2.05157	0.078418	13.8772	-23.4888	145	0.049915	143.391
709	Magallana gryphoides	convex down	right	complete	3806	0.349624	0.353699	2.37237	221.341	-0.277385	-2.17187	145	0.055184	143.391
710	Magallana gryphoides	convex down	right	complete	3806	0.331845	0.338858	2.00934	257.307	2.15902	6.33925	145	0.28812	143.391
711	Magallana gryphoides	convex down	right	complete	3806	0.296065	0.308872	1.8789	240.249	0.801315	-14.6455	145	0.174316	143.391
712	Magallana gryphoides	convex up	not known	complete	3806	0.151151	0.194524	0.87739	47.9118	16.3757	13.5489	145	0.439677	143.391
713	Magallana gryphoides	convex up	not known	complete	3806	0.15202	0.161436	0.95699	226.922	1.85124	3.88258	145	0.441977	143.391
714	Magallana gryphoides	convex down	right	complete	3806	0.316031	0.322793	1.93636	156.166	2.77405	1.96253	145	0.174621	143.391
715	Magallana gryphoides	convex down	not known	low	3806	0.263502	0.271428	1.58858	62.7013	2.70053	-25.397	145	0.24418	143.391
716	Magallana gryphoides	convex down	right	complete	3806	0.267484	0.284009	2.2213	27.1223	10.9263	-15.6134	145	0.013929	143.391
717	Magallana gryphoides	convex up	not known	complete	3806	0.249204	0.269042	2.02072	38.9607	8.26756	-11.2071	145	0.006599	143.391
718	Magallana gryphoides	convex up	not known	complete	3806	0.280775	0.296466	2.62882	138.899	5.20557	11.0941	145	0.228027	143.391
719	Magallana gryphoides	convex down	left	complete	3806	0.295684	0.34977	2.33708	205.617	-3.61439	-28.8344	145	0.107318	143.391
720	Magallana gryphoides	convex up	not known	complete	3806	0.180032	0.204401	1.15225	20.3147	-4.69821	-14.0664	145	0	143.391
721	Magallana gryphoides	convex up	not known	complete	3806	0.164811	0.173363	0.85616	89.715	12.3849	-14.1283	146	0.021799	165.877
722	Magallana gryphoides	convex up	not known	complete	3806	0.212273	0.230115	1.46102	225.849	2.75083	-6.88628	145	0	143.391
723	Magallana gryphoides	convex up	not known	low	3806	0.094478	0.098224	0.46518	218.121	9.02482	-19.9891	183	0.017484	87.7267
724	Magallana gryphoides	convex up	not known	complete	3806	0.267428	0.306326	1.539	256.775	20.8027	-7.27114	183	0.023812	87.7267
725	Magallana gryphoides	convex down	left	low	3806	0.280842	0.301758	1.82719	71.6446	18.8882	-6.72537	146	0.070588	165.877
726	Magallana gryphoides	convex up	not known	complete	3806	0.154403	0.173606	0.80491	93.4849	5.62914	-14.6302	183	0.057598	87.7267
727	Magallana gryphoides	convex down	right	low	3806	0.280314	0.319061	1.59562	45.8316	20.5245	-23.6396	146	0.019263	165.877
728	Magallana gryphoides	convex down	right	low	3806	0.188556	0.197359	1.10219	31.7996	-12.8081	-8.15131	130	0.013899	154.703
729	Magallana gryphoides	convex up	not known	complete	3806	0.121291	0.135608	0.49089	246.534	8.88338	-17.7098	130	0.218962	154.703
730	Magallana gryphoides	convex up	not known	complete	3806	0.125465	0.138366	0.47436	15.33	-11.6496	-7.73291	130	0.165506	154.703
731	Magallana gryphoides	convex up	not known	low	3806	0.167186	0.180753	1.32378	10.1449	-7.37941	-12.3017	143	0	130.605
732	Magallana gryphoides	convex up	not known	low	3806	0.152666	0.181747	1.09802	7.54746	-11.7986	-11.6968	143	0.003435	130.605
733	Magallana gryphoides	convex down	right	low	3806	0.24946	0.255213	0.97099	86.7202	0.149095	8.11153	143	0.110141	130.605
734	Magallana gryphoides	convex up	not known	low	3806	0.173732	0.190312	1.00816	98.8476	1.96398	-23.2704	146	0.004988	165.877
735	Magallana gryphoides	convex down	left	complete	3806	0.256096	0.263715	1.07889	167.997	8.6162	22.9838	146	0	165.877
736	Magallana gryphoides	convex up	not known	complete	3806	0.306151	0.313067	2.24739	77.4584	8.62561	-2.11974	143	0.079369	130.605
737	Magallana gryphoides	convex down	right	complete	3806	0.334852	0.349654	2.31018	193.464	2.26825	-4.21388	146	0.021471	165.877
738	Magallana gryphoides	convex down	not known	complete	3806	0.175914	0.190578	1.07483	49.7631	2.12694	3.39299	143	0	130.605
739	Magallana gryphoides	convex down	right	complete	3806	0.26738	0.286937	2.0175	101.702	1.40839	-8.2295	146	0.108264	165.877
740	Magallana gryphoides	convex down	right	complete	3806	0.375263	0.385471	2.45232	295.876	0.589394	5.60626	146	0.110768	165.877
741	Magallana gryphoides	convex down	right	low	3806	0.241547	0.27552	1.50712	203.987	-18.978	-26.0547	146	0	165.877
742	Magallana gryphoides	convex up	not known	complete	3806	0.267384	0.300126	1.43103	34.2278	4.15979	10.5455	145	0.048124	143.391
743	Magallana gryphoides	convex up	not known	complete	3806	0.341211	0.369716	2.08454	76.7281	6.29003	19.6488	145	0.231245	143.391
744	Magallana gryphoides	convex down	left	low	3806	0.160015	0.199504	0.94137	78.4028	3.21736	-34.6642	145	0.285026	143.391
745	Magallana gryphoides	convex up	not known	complete	3806	0.251633	0.280655	1.65012	55.3802	6.54732	1.27978	145	0.166016	143.391
746	Magallana gryphoides	convex down	right	low	3806	0.216416	0.230461	1.05953	102.735	-1.29609	8.66155	146	0.184144	165.877
747	Magallana gryphoides	convex up	not known	complete	3806	0.340461	0.348574	1.489	257.003	4.66853	-6.85155	145	0.017774	143.391
748	Magallana gryphoides	convex down	right	low	3806	0.166881	0.173746	0.76704	186.068	-1.14143	-14.0107	145	0.093143	143.391
749	Magallana gryphoides	convex up	not known	complete	3806	0.204234	0.212739	0.93975	166.2	-0.708188	-0.888002	145	0.082954	143.391
750	Magallana gryphoides	convex down	left	low	3806	0.231106	0.24105	1.79861	132.033	10.0663	-0.528065	145	0.591747	143.391
751	Magallana gryphoides	convex up	not known	low	3806	0.114331	0.130587	0.48367	10.2143	17.7282	9.58989	145	0	143.391
752	Magallana gryphoides	convex down	left	low	3806	0.15234	0.160726	0.73646	69.4416	11.4909	10.2235	145	0.054881	143.391
753	Magallana gryphoides	convex up	not known	low	3806	0.149615	0.169283	1.24634	17.5493	24.415	0.637174	145	0.158517	143.391
754	Magallana gryphoides	convex down	left	complete	3806	0.202768	0.372304	0.93744	199.416	22.0511	39.7346	73	0.103844	0.806929
755	Magallana gryphoides	convex up	not known	complete	3806	0.114058	0.141896	0.57768	205.214	-5.79531	27.7884	73	0.052324	0.806929
756	Magallana gryphoides	convex up	not known	complete	3806	0.101766	0.133078	0.31369	8.41352	25.1287	24.2659	73	0.056021	0.806929
757	Magallana gryphoides	convex up	not known	low	3806	0.147347	0.16707	0.60907	249.545	4.05246	-34.5811	145	0.022675	143.391
758	Magallana gryphoides	convex down	left	low	3806	0.16706	0.194299	1.02482	216.309	2.64052	-13.3077	73	0.005591	0.806929
759	Magallana gryphoides	convex up	not known	low	3806	0.151609	0.168754	0.96536	15.1796	4.78994	4.80813	73	0.322901	0.806929
760	Magallana gryphoides	convex up	not known	low	3806	0.148539	0.152062	1.13021	99.379	0.652712	6.09281	73	0.391815	0.806929
761	Magallana gryphoides	convex up	not known	complete	3806	0.223317	0.242744	1.15972	306.724	-22.4105	-6.11633	73	0.18589	0.806929
762	Magallana gryphoides	convex down	left	low	3806	0.383405	0.402603	2.32609	93.0984	0.256528	-11.0946	73	0.013053	0.806929
763	Magallana gryphoides	convex down	left	complete	3806	0.336531	0.428557	2.20485	193.571	-13.2788	-14.566	130	0.012874	154.703
764	Magallana gryphoides	convex down	left	complete	3806	0.115226	0.160428	0.86439	81.7749	11.2421	-18.2492	130	0.260448	154.703
765	Magallana gryphoides	convex down	left	low	3806	0.121243	0.127479	0.5336	191.656	2.70616	13.5556	148	0.228245	135.818
766	Magallana gryphoides	convex up	not known	complete	3806	0.147458	0.158393	0.8417	22.8912	-4.40675	4.11712	148	0.237869	135.818
767	Magallana gryphoides	convex up	not known	low	3806	0.105625	0.111591	0.45411	195.935	-5.36119	-6.94872	148	0.245243	135.818
768	Magallana gryphoides	convex down	left	complete	3806	0.295434	0.325474	2.43024	6.15874	-13.7723	-10.523	148	0.07689	135.818
769	Magallana gryphoides	convex up	not known	complete	3806	0.306413	0.310344	2.11887	28.353	3.70824	-4.07361	148	0.141551	135.818
770	Magallana gryphoides	convex down	left	low	3806	0.11806	0.128053	0.57525	53.5223	14.3948	-7.97402	148	0	135.818
771	Magallana gryphoides	convex up	not known	complete	3806	0.220186	0.233481	1.58767	290.391	-3.60337	-2.78787	144	0.286079	127.679
772	Magallana gryphoides	convex up	not known	low	3806	0.161579	0.166079	0.80363	259.841	-5.38086	-21.7947	143	0.167758	130.605
773	Magallana gryphoides	convex down	right	complete	3806	0.238358	0.265716	1.53705	306.977	0.487261	1.70282	143	0.075728	130.605
774	Magallana gryphoides	convex up	not known	low	3806	0.260332	0.272277	2.35985	306.952	-1.63949	1.59407	143	0.159101	130.605
775	Magallana gryphoides	convex down	not known	complete	3806	0.238891	0.249121	1.88067	7.6054	-0.114811	5.29376	146	0	165.877
776	Magallana gryphoides	convex down	left	complete	3806	0.259327	0.29457	2.26017	202.475	-8.20023	-6.64912	143	0.132879	130.605
777	Magallana gryphoides	convex up	not known	complete	3806	0.258345	0.266287	1.95493	173.648	2.94318	-2.19777	143	0.126788	130.605
778	Magallana gryphoides	convex up	not known	complete	3806	0.325957	0.366131	2.26523	126.582	6.85575	13.3586	143	0.298203	130.605
779	Magallana gryphoides	convex up	not known	low	3806	0.291395	0.305464	1.85916	110.172	11.548	-8.35126	148	0.130275	135.818
780	Magallana gryphoides	convex up	not known	complete	3806	0.167719	0.198137	1.28388	79.8406	-13.9078	-4.63957	148	0.067392	135.818
781	Magallana gryphoides	convex up	not known	low	3806	0.158138	0.166592	0.91762	79.451	-0.21878	7.52226	148	0.057051	135.818
782	Magallana gryphoides	convex up	not known	complete	3806	0.209737	0.218764	1.082	73.1165	-3.43215	-4.64331	148	0.060327	135.818
783	Magallana gryphoides	convex down	right	low	3806	0.232141	0.240786	1.35816	306.173	-4.45511	-1.72687	148	0.147544	135.818
784	Magallana gryphoides	convex down	left	complete	3806	0.212149	0.223011	1.01861	29.1573	-2.16087	-18.6761	148	0.375919	135.818
785	Magallana gryphoides	convex down	not known	low	3806	0.234788	0.24155	1.5673	59.6273	-1.27563	-11.3191	128	0.275068	173.122
786	Magallana gryphoides	convex up	not known	complete	3806	0.350721	0.364954	2.46256	153.255	1.75234	0.769288	148	0.110041	135.818
787	Magallana gryphoides	convex up	not known	low	3806	0.15788	0.166696	0.61507	244.978	2.16698	-30.4655	148	0.292707	135.818
788	Magallana gryphoides	convex up	not known	complete	3806	0.120618	0.139747	0.63127	109.328	19.0979	9.29916	148	0.299798	135.818
789	Magallana gryphoides	convex down	right	low	3806	0.146975	0.152494	0.76183	212.859	-7.96359	-10.2362	148	0.012579	135.818
790	Magallana gryphoides	convex down	left	complete	3806	0.391557	0.398791	3.18618	276.121	-0.306073	-6.34825	144	0	127.679
791	Magallana gryphoides	convex up	not known	complete	3806	0.147054	0.152138	0.67933	190.77	2.50046	0.863341	144	0.18809	127.679
792	Magallana gryphoides	convex up	not known	complete	3806	0.087139	0.097804	0.29869	182.371	-3.05787	10.573	144	0.136161	127.679
793	Magallana gryphoides	convex up	not known	low	3806	0.133771	0.140786	0.50105	353.836	-11.181	5.11705	144	0.105444	127.679
794	Magallana gryphoides	convex up	not known	complete	3806	0.088072	0.126181	0.23836	4.36041	4.1545	63.0293	144	0.183004	127.679
795	Magallana gryphoides	convex down	left	low	3806	0.298679	0.32767	2.37617	258.132	-5.21971	25.7668	144	0.190819	127.679
796	Magallana gryphoides	convex up	not known	complete	3806	0.183067	0.201335	1.05904	349.003	-12.7363	-12.3784	143	0.285536	130.605
797	Magallana gryphoides	convex down	left	low	3806	0.162273	0.169697	0.85959	358.748	-9.55438	4.15814	143	0.122082	130.605
798	Magallana gryphoides	convex up	not known	complete	3806	0.263512	0.270651	2.09193	205.779	7.36456	8.70455	143	0.084938	130.605
799	Magallana gryphoides	convex up	not known	low	3806	0.183962	0.213937	0.8651	109.578	-8.21424	7.36367	144	0.300486	127.679
800	Magallana gryphoides	convex up	not known	low	3806	0.112522	0.122116	0.6982	287.832	-6.32876	9.27894	143	0.073947	130.605
801	Magallana gryphoides	convex down	left	complete	3806	0.193867	0.213412	1.14792	99.4611	7.32983	0.479656	148	0.221344	135.818
802	Magallana gryphoides	convex up	not known	complete	3806	0.118275	0.129538	0.60706	205.429	-5.19517	0.79622	148	0.346494	135.818
803	Magallana gryphoides	convex up	not known	complete	3806	0.066191	0.069553	0.21375	201.367	3.03523	-14.6587	148	0.267679	135.818
804	Magallana gryphoides	convex down	not known	complete	3806	0.167099	0.183297	1.10531	302.141	13.5594	-1.52102	182	0.019245	109.16
805	Magallana gryphoides	convex up	not known	low	3806	0.080251	0.086669	0.23352	302.654	-10.8237	3.19921	73	0.184344	0.806929
806	Magallana gryphoides	convex up	not known	low	3806	0.150437	0.172422	0.76817	28.2905	2.60222	-15.9986	145	0.152412	143.391
807	Magallana gryphoides	convex up	not known	low	3806	0.171516	0.178909	0.83735	119.972	0.474152	-1.38513	145	0.242604	143.391
808	Magallana gryphoides	convex up	not known	low	3806	0.179483	0.207382	0.82758	90.3332	-7.69352	-12.8397	145	0.40881	143.391
809	Magallana gryphoides	convex down	not known	low	3806	0.185307	0.206861	1.1871	245.721	5.97537	-25.1851	145	0.394588	143.391
810	Magallana gryphoides	convex up	not known	low	3806	0.127028	0.131474	0.54435	347.804	8.82641	3.34587	145	0.365553	143.391
811	Magallana gryphoides	convex up	not known	low	3806	0.12055	0.126453	0.58208	131.123	9.95763	-3.31739	145	0.002397	143.391
812	Magallana gryphoides	convex down	right	low	3806	0.18617	0.229485	1.05361	35.8148	-5.31086	-3.90114	145	0.091764	143.391
813	Magallana gryphoides	convex up	not known	low	3806	0.082657	0.094945	0.26761	132.558	27.9095	17.2431	146	0.052109	165.877
814	Magallana gryphoides	convex up	not known	low	3806	0.11119	0.136974	0.31817	80.683	29.4565	3.55183	145	0.079611	143.391
815	Magallana gryphoides	convex up	not known	low	3806	0.155197	0.16403	0.77556	107.865	9.53826	17.298	145	0.050977	143.391
816	Magallana gryphoides	convex up	not known	low	3806	0.102533	0.108425	0.32206	131.06	2.66274	21.4771	145	0.008218	143.391
817	Magallana gryphoides	convex up	not known	low	3806	0.070507	0.082316	0.15632	77.533	14.3423	-0.096227	130	0.209681	154.703
818	Magallana gryphoides	convex down	left	low	3806	0.177014	0.191549	1.27054	356.561	5.51142	-0.710862	130	0.164075	154.703
819	Magallana gryphoides	convex up	not known	complete	3806	0.152537	0.170919	0.76731	306.147	-8.27711	-8.05359	146	0	165.877
820	Magallana gryphoides	convex up	not known	low	3806	0.106376	0.120655	0.60074	325.289	-3.54202	12.2847	146	0.258857	165.877
821	Magallana gryphoides	convex up	not known	low	3806	0.107646	0.126314	0.42074	335.139	-10.4599	11.6522	146	0.107604	165.877
822	Magallana gryphoides	convex up	not known	low	3806	0.140059	0.142471	0.94367	26.6302	2.30162	-4.80875	143	0	130.605
823	Magallana gryphoides	convex up	not known	low	3806	0.175743	0.184765	1.61715	183.406	-14.7917	-15.7643	143	0.008696	130.605
824	Magallana gryphoides	convex up	not known	low	3806	0.251091	0.336997	2.20236	319.511	2.86705	-49.527	182	0	109.16
825	Magallana gryphoides	convex up	not known	low	3806	0.093963	0.107351	0.28148	310.629	0.622866	-4.63585	131	0.094716	120.328
826	Magallana gryphoides	convex down	right	low	3806	0.127244	0.194401	0.60546	4.13055	10.2808	-10.0819	131	0.066804	120.328
827	Magallana gryphoides	convex up	not known	low	3806	0.144808	0.161127	0.59063	229.231	-1.82355	-39.6198	130	0.15304	154.703
828	Magallana gryphoides	convex up	not known	low	3806	0.170149	0.186589	0.87155	104.989	15.9857	-34.3704	143	0.03538	130.605
829	Magallana gryphoides	convex up	not known	low	3806	0.114001	0.14058	0.41162	23.4808	-11.8799	23.4157	144	0.240105	127.679
830	Magallana gryphoides	convex up	not known	low	3806	0.104377	0.109308	0.38164	49.8291	-5.40406	0.873158	144	0.190157	127.679
831	Magallana gryphoides	convex down	left	complete	3806	0.51092	0.521751	4.40103	26.6922	7.99869	13.6458	143	0.0225	130.605
832	Magallana gryphoides	convex down	right	complete	3806	0.32078	0.340373	2.82441	155.028	16.9068	-8.32559	184	0.366729	108.401
833	Magallana gryphoides	convex up	not known	low	3806	0.117581	0.138544	0.41216	98.0312	-13.4707	-6.07998	148	0.358429	135.818
834	Magallana gryphoides	convex down	right	complete	3806	0.294571	0.30759	2.05433	161.198	13.109	3.00198	184	0.298853	108.401
835	Magallana gryphoides	convex up	not known	low	3806	0.13771	0.145342	0.4059	244.332	-9.73533	-14.5075	148	0.121467	135.818
836	Magallana gryphoides	convex up	not known	low	3806	0.14021	0.167974	0.80069	176.181	25.7194	10.3535	130	0.265929	154.703
837	Magallana gryphoides	convex up	not known	low	3806	0.101669	0.107741	0.53444	334.373	5.8753	-27.8795	148	0.036057	135.818
838	Magallana gryphoides	convex up	not known	low	3806	0.170646	0.185945	1.15337	326.616	6.99689	-29.2806	148	0	135.818
839	Magallana gryphoides	convex up	not known	low	3806	0.173804	0.178677	1.1953	124.299	3.25218	-4.07357	148	0.293746	135.818
840	Magallana gryphoides	convex up	not known	low	3806	0.085179	0.095057	0.41922	221.27	5.6111	-22.8726	146	0.046202	165.877
841	Magallana gryphoides	convex up	not known	low	3806	0.147128	0.162188	0.87973	343.934	5.15139	-13.1688	148	0.349107	135.818
842	Magallana gryphoides	convex down	left	low	3806	0.224218	0.233029	1.61327	220.381	-1.20635	2.12716	128	0.022083	173.122
843	Magallana gryphoides	convex up	not known	low	3806	0.121967	0.13275	0.41798	42.5721	4.01754	24.3311	73	0.157071	0.806929
844	Magallana gryphoides	convex down	left	complete	3806	0.313013	0.327815	1.92687	183.01	9.02181	6.8881	182	0.237985	109.16
845	Magallana gryphoides	convex up	not known	low	3806	0.146407	0.1489	0.99256	129.578	2.28999	4.23636	182	0.128711	109.16
846	Magallana gryphoides	convex up	not known	low	3806	0.129206	0.140564	0.82243	312.907	6.84201	-2.61149	182	0.089344	109.16
847	Magallana gryphoides	convex down	left	complete	3806	0.254658	0.297716	1.72246	355.32	5.44209	-7.30989	146	0.346053	165.877
848	Magallana gryphoides	convex up	not known	complete	3809	0.573248	0.636583	3.52662	21.7555	5.09762	-2.88189	72	0.084526	165.663
849	Magallana gryphoides	convex down	left	complete	3809	0.450429	0.483876	3.45964	345.288	-9.88927	-11.376	72	0.14738	165.663
850	Magallana gryphoides	convex up	not known	low	3809	0.307951	0.32519	2.8457	76.4464	3.80677	2.82029	72	0.489357	165.663
851	Magallana gryphoides	convex up	not known	complete	3809	0.328523	0.357441	2.17093	191.846	3.81593	-2.49778	72	0.523987	165.663
852	Magallana gryphoides	convex up	not known	complete	3809	0.320171	0.332991	2.27867	78.4625	9.58636	-0.874827	72	0.302577	165.663
853	Magallana gryphoides	convex up	not known	complete	3809	0.392019	0.446804	2.92347	58.8009	-4.99863	34.7372	72	0.190221	165.663
854	Magallana gryphoides	convex down	right	complete	3809	0.272493	0.279112	2.06901	2.19387	3.69349	-7.27433	72	0	165.663
855	Magallana gryphoides	convex up	not known	low	3809	0.210223	0.242424	0.72605	65.9852	3.50984	-14.4284	72	0	165.663
856	Magallana gryphoides	convex down	right	complete	3809	0.251967	0.266412	1.5566	358.03	-13.5539	5.35925	161	0.409583	123.818
857	Magallana gryphoides	convex down	right	complete	3809	0.296505	0.313617	1.78007	70.2887	13.718	-9.39115	161	0.474959	123.818
858	Magallana gryphoides	convex up	not known	low	3809	0.232045	0.243543	1.20648	92.7097	-1.46493	-36.9383	161	0.108922	123.818
859	Magallana gryphoides	convex up	not known	complete	3809	0.225094	0.240027	1.8165	130.05	15.0004	-18.0166	161	0.082725	123.818
860	Magallana gryphoides	convex up	not known	complete	3809	0.32608	0.368635	2.73827	239.558	-6.98125	-8.29665	161	0.012387	123.818
861	Magallana gryphoides	convex up	not known	complete	3809	0.207423	0.222881	1.36769	176.928	-1.55516	-1.21504	161	0.105703	123.818
862	Magallana gryphoides	convex up	not known	complete	3809	0.213318	0.21827	1.52626	355.927	1.11219	-9.64963	161	0.375115	123.818
863	Magallana gryphoides	convex up	not known	low	3809	0.309026	0.323885	1.97211	177.836	-2.38523	14.6604	161	0.382135	123.818
864	Magallana gryphoides	convex down	left	complete	3809	0.373232	0.390007	3.84677	22.1448	7.12528	9.39294	14	0.55319	157.514
865	Magallana gryphoides	convex down	left	low	3809	0.315227	0.323323	1.96445	296.625	5.83259	13.5765	14	0.491773	157.514
866	Magallana gryphoides	convex up	not known	complete	3809	0.309552	0.365363	2.83871	357.041	-4.96223	-6.63156	14	0.396112	157.514
867	Magallana gryphoides	convex up	not known	complete	3809	0.251045	0.25664	1.83715	45.2811	4.35734	3.00561	145	0.715843	143.391
868	Magallana gryphoides	convex up	not known	low	3809	0.201579	0.216934	1.33709	25.9596	-10.1491	17.1533	145	0.706892	143.391
869	Magallana gryphoides	convex down	right	complete	3809	0.399397	0.405535	2.99613	2.89794	0.520602	-9.43426	14	0.586063	157.514
870	Magallana gryphoides	convex down	right	complete	3809	0.218838	0.247201	1.04043	342.931	-2.42543	-6.53568	14	0.527555	157.514
871	Magallana gryphoides	convex down	left	complete	3809	0.234579	0.250709	1.48726	183.975	-13.2502	7.08282	14	0.68936	157.514
872	Magallana gryphoides	convex up	not known	complete	3809	0.12287	0.133983	0.56941	308.251	-3.30102	5.77093	14	0.65132	157.514
873	Magallana gryphoides	convex up	not known	complete	3809	0.176326	0.196492	1.12617	298.485	4.14805	3.04083	145	0.613111	143.391
874	Magallana gryphoides	convex up	not known	complete	3809	0.193714	0.197794	1.06465	276.226	-6.93058	6.51061	145	0.335502	143.391
875	Magallana gryphoides	convex up	not known	complete	3809	0.159059	0.167305	0.92686	255.565	-9.57837	8.68288	145	0.43671	143.391
876	Magallana gryphoides	convex up	not known	complete	3809	0.244153	0.255451	1.7442	358.283	-8.20638	-4.10614	145	0.428121	143.391
877	Magallana gryphoides	convex down	left	complete	3809	0.386158	0.41993	2.39056	224.182	10.0215	21.5918	145	0.179749	143.391
878	Magallana gryphoides	convex up	not known	complete	3809	0.234694	0.259398	1.55098	264.32	-3.24785	35.3072	72	0.306667	165.663
879	Magallana gryphoides	convex down	left	complete	3809	0.240397	0.264219	2.35259	156.63	16.686	-15.8169	72	0	165.663
880	Magallana gryphoides	convex up	not known	low	3809	0.134678	0.141444	0.64862	175.47	15.3969	-20.784	72	0.003203	165.663
881	Magallana gryphoides	convex up	not known	low	3809	0.36652	0.384651	3.01324	111.023	-3.62553	-2.81318	72	0	165.663
882	Magallana gryphoides	convex up	not known	complete	3809	0.288066	0.294176	1.89404	91.1908	-8.56999	7.8508	145	0.025371	143.391
883	Magallana gryphoides	convex down	left	complete	3809	0.133453	0.147552	0.56288	72.8904	16.4646	-4.48179	145	0.163434	143.391
884	Magallana gryphoides	convex up	not known	low	3809	0.161141	0.173622	0.79572	13.4427	-7.24922	7.26085	145	0	143.391
885	Magallana gryphoides	convex down	right	complete	3809	0.193545	0.199885	1.13188	244.395	5.08242	6.90883	145	0.635882	143.391
886	Magallana gryphoides	convex up	not known	complete	3809	0.214492	0.226885	1.52688	64.8053	-5.03554	1.04445	161	0.774602	123.818
887	Magallana gryphoides	convex up	not known	complete	3809	0.248811	0.259772	1.39097	218.749	-6.39257	15.8876	161	0.7082	123.818
888	Magallana gryphoides	convex up	not known	complete	3809	0.16181	0.169662	0.94246	11.3817	0.858479	-17.252	72	0.368407	165.663
889	Magallana gryphoides	convex down	right	complete	3809	0.3031	0.314541	2.18541	341.062	13.0849	15.5011	72	0.64105	165.663
890	Magallana gryphoides	convex up	not known	low	3809	0.243609	0.250835	1.16749	90.4822	-3.64892	-0.435607	161	0.632332	123.818
891	Magallana gryphoides	convex down	right	complete	3809	0.274067	0.288818	1.5608	113.358	1.74519	-17.9072	72	0.026568	165.663
892	Magallana gryphoides	convex down	right	low	3809	0.167968	0.174727	0.82781	39.1934	5.62545	23.5991	72	0.135615	165.663
893	Magallana gryphoides	convex down	right	complete	3809	0.282899	0.294959	1.77561	4.06327	-9.03335	9.44893	72	0.30707	165.663
894	Magallana gryphoides	convex down	right	complete	3809	0.129955	0.13438	0.67183	262.39	-0.416744	-13.2043	72	0.155312	165.663
895	Magallana gryphoides	convex down	right	complete	3809	0.121863	0.147842	0.54253	203.62	-11.5345	16.8267	72	0.385792	165.663
896	Magallana gryphoides	convex up	not known	low	3809	0.177665	0.186996	0.7756	144.378	6.64692	-14.718	72	0.06785	165.663
897	Magallana gryphoides	convex up	not known	low	3809	0.171049	0.184216	0.59591	338.984	-1.88039	-20.8943	72	0	165.663
898	Magallana gryphoides	convex down	left	complete	3809	0.312386	0.325099	2.23906	262.212	5.3917	3.48861	72	0.232616	165.663
899	Magallana gryphoides	convex down	left	complete	3809	0.137586	0.146954	0.7273	32.7978	-8.70963	-4.50487	161	0	123.818
900	Magallana gryphoides	convex down	left	low	3809	0.288387	0.300499	2.0141	347.18	-0.772216	-0.811202	161	0.108063	123.818
901	Magallana gryphoides	convex down	right	low	3809	0.163814	0.180814	0.9329	137.011	4.92386	17.7045	161	0.060162	123.818
902	Magallana gryphoides	convex up	not known	complete	3809	0.230741	0.237153	1.19555	100.161	-3.73771	3.89881	161	0	123.818
903	Magallana gryphoides	convex up	not known	complete	3809	0.129592	0.13734	0.44116	113.065	-5.49093	48.3708	161	0.095804	123.818
904	Magallana gryphoides	convex down	right	low	3809	0.327655	0.339853	2.57053	53.9873	5.86446	7.46027	138	0.060964	137.433
905	Magallana gryphoides	convex up	not known	complete	3809	0.245626	0.280503	1.84623	247.551	-9.39654	1.94209	138	0	137.433
906	Magallana gryphoides	convex down	left	complete	3809	0.182672	0.222906	1.73803	294.083	1.57765	-5.61707	138	0	137.433
907	Magallana gryphoides	convex up	not known	complete	3809	0.295687	0.325381	1.71129	85.018	14.6863	28.0538	138	0.079666	137.433
908	Magallana gryphoides	convex down	right	complete	3809	0.288351	0.309876	2.028	70.2924	10.164	2.66868	138	0	137.433
909	Magallana gryphoides	convex up	not known	complete	3809	0.486146	0.500695	3.46647	92.5588	9.49648	25.26	138	0	137.433
910	Magallana gryphoides	convex down	right	complete	3809	0.261012	0.274274	1.30565	337.835	-8.50259	34.0542	14	0.022867	157.514
911	Magallana gryphoides	convex down	right	complete	3809	0.327538	0.334626	2.53826	316.938	-1.32617	11.8329	138	0.022779	137.433
912	Magallana gryphoides	convex up	not known	complete	3809	0.2556	0.272778	1.85875	46.6371	4.1593	0.632669	161	0.137935	123.818
913	Magallana gryphoides	convex down	right	complete	3809	0.342393	0.364684	2.55468	207.942	-6.25654	17.2433	161	0.007104	123.818
914	Magallana gryphoides	convex down	not known	complete	3809	0.259365	0.270143	1.57047	46.3631	1.13182	-9.71172	161	0.138466	123.818
915	Magallana gryphoides	convex down	right	complete	3809	0.199285	0.210889	1.41633	296.255	-6.74465	-24.7276	161	0	123.818
916	Magallana gryphoides	convex up	not known	complete	3809	0.28939	0.296191	1.97981	45.0126	-0.516055	-12.5392	161	0.167836	123.818
917	Magallana gryphoides	convex up	not known	low	3809	0.211754	0.225302	1.62079	27.7961	-1.83451	-15.5272	161	0.051696	123.818
918	Magallana gryphoides	convex up	not known	complete	3809	0.385769	0.400218	3.71554	20.6725	5.96077	9.452	72	0.075269	165.663
919	Magallana gryphoides	convex up	not known	low	3809	0.181347	0.198439	1.02947	101.987	-8.37044	-6.34245	72	0	165.663
920	Magallana gryphoides	convex up	not known	complete	3809	0.148945	0.152743	0.93808	83.6401	-2.37981	-6.50836	138	0.136688	137.433
921	Magallana gryphoides	convex down	right	complete	3809	0.2793	0.295569	2.16726	116.301	16.3029	-2.96835	71	0.062126	171.667
922	Magallana gryphoides	convex up	not known	low	3809	0.237182	0.24458	1.63256	0.164911	11.7728	-0.768533	72	0.262064	165.663
923	Magallana gryphoides	convex down	left	complete	3809	0.117997	0.151987	0.65713	155.02	-5.30105	-1.08007	72	0.143044	165.663
924	Magallana gryphoides	convex up	not known	complete	3809	0.217034	0.223566	1.10416	82.5198	-1.765	-14.4261	161	0.268179	123.818
925	Magallana gryphoides	convex down	right	low	3809	0.14629	0.156191	0.66256	117.64	15.7685	-0.696501	72	0.418841	165.663
926	Magallana gryphoides	convex up	not known	complete	3809	0.261854	0.275933	1.55109	203.629	3.78439	6.70664	72	0.165352	165.663
927	Magallana gryphoides	convex up	not known	low	3809	0.128754	0.151152	0.67357	268.927	-21.7968	7.88812	72	0.272892	165.663
928	Magallana gryphoides	convex down	right	complete	3809	0.266865	0.276684	1.61776	195.157	-2.98921	0.586448	72	0.032886	165.663
929	Magallana gryphoides	convex down	right	low	3809	0.172486	0.179915	1.05426	341.128	-9.23192	0.297637	72	0.457148	165.663
930	Magallana gryphoides	convex up	not known	complete	3809	0.191844	0.204507	0.89865	58.3428	4.48357	26.0088	72	0.028827	165.663
931	Magallana gryphoides	convex down	right	low	3809	0.153125	0.16115	0.57574	126.253	3.03074	-26.1792	161	0.088075	123.818
932	Magallana gryphoides	convex up	not known	low	3809	0.193469	0.209377	0.93845	54.6584	2.65808	-14.9814	161	0.028277	123.818
933	Magallana gryphoides	convex up	not known	low	3809	0.229275	0.236272	1.40156	211.775	-0.057965	-9.47782	72	0	165.663
934	Magallana gryphoides	convex down	right	low	3809	0.154126	0.182625	0.56431	63.2798	15.9517	22.1179	72	0.316832	165.663
935	Magallana gryphoides	convex up	not known	low	3809	0.138787	0.142189	0.63276	343.167	4.70324	1.24241	72	0.377442	165.663
936	Magallana gryphoides	convex up	not known	low	3809	0.151904	0.17308	0.81603	345.611	-19.8411	12.6445	72	0.136761	165.663
937	Magallana gryphoides	convex down	right	complete	3809	0.291533	0.30321	1.6845	333.801	-12.8048	-12.9529	72	0	165.663
938	Magallana gryphoides	convex down	right	complete	3809	0.110583	0.120641	0.34858	147.107	0.845838	-30.4114	72	0.129549	165.663
939	Magallana gryphoides	convex up	not known	complete	3809	0.27147	0.286529	1.67191	184.86	3.46417	-26.4773	145	0	143.391
940	Magallana gryphoides	convex down	right	low	3809	0.146784	0.161679	0.84165	163.024	2.43514	-0.701543	145	0.073507	143.391
941	Magallana gryphoides	convex up	not known	low	3809	0.161892	0.168515	0.86899	176.252	-2.24916	-3.41445	145	0.281132	143.391
942	Magallana gryphoides	convex up	not known	low	3809	0.14425	0.154002	0.67808	233.349	2.72932	-17.9001	14	0.5449	157.514
943	Magallana gryphoides	convex down	right	complete	3809	0.360894	0.368946	2.21177	267.223	3.43302	-1.48707	14	0.328363	157.514
944	Magallana gryphoides	convex up	not known	complete	3809	0.187008	0.218752	1.26712	113.001	30.6199	0.705642	14	0.360293	157.514
945	Magallana gryphoides	convex up	not known	low	3809	0.147384	0.158595	0.74627	299.604	8.9457	-13.0169	14	0.389088	157.514
946	Magallana gryphoides	convex up	not known	complete	3809	0.326097	0.349521	1.70965	72.7141	19.9904	2.31123	14	0.144419	157.514
947	Magallana gryphoides	convex down	right	complete	3809	0.297182	0.309294	2.53875	78.6951	12.6017	10.526	14	0.022952	157.514
948	Magallana gryphoides	convex down	left	low	3809	0.224476	0.24095	1.23739	65.6631	0.70471	-23.6915	161	0.149547	123.818
949	Magallana gryphoides	convex down	right	complete	3809	0.304534	0.316281	2.23039	162.913	0.319219	6.90444	138	0.083624	137.433
950	Magallana gryphoides	convex up	not known	low	3809	0.185975	0.193121	1.09208	16.0637	-2.42747	-23.9633	72	0.304497	165.663
951	Magallana gryphoides	convex down	right	complete	3809	0.114976	0.122472	0.61001	143.89	-7.62998	6.11735	145	0.724078	143.391
952	Magallana gryphoides	convex up	not known	low	3809	0.184029	0.193409	0.94637	223.45	9.30964	18.6229	72	0.12512	165.663
953	Magallana gryphoides	convex up	not known	complete	3809	0.18715	0.204037	1.03976	251.873	2.15755	28.7869	72	0.203467	165.663
954	Magallana gryphoides	convex down	right	low	3809	0.17711	0.191299	1.23085	120.798	-6.79943	19.5754	73	0.381564	0.806929
955	Magallana gryphoides	convex down	right	low	3809	0.231267	0.237771	1.15254	250.164	-8.41624	13.4302	72	0.271858	165.663
956	Magallana gryphoides	convex up	not known	complete	3809	0.250724	0.261876	1.82647	1.10929	-3.51881	17.946	72	0.316397	165.663
957	Magallana gryphoides	convex up	not known	complete	3809	0.106529	0.111229	0.33395	73.3487	5.12456	-24.1618	72	0.548296	165.663
958	Magallana gryphoides	convex down	right	complete	3809	0.338747	0.386369	2.27572	12.6751	4.2424	5.5562	72	0	165.663
959	Magallana gryphoides	convex down	right	complete	3809	0.435583	0.443316	3.0052	80.4208	2.41559	1.11058	14	0.071889	157.514
960	Magallana gryphoides	convex up	not known	low	3809	0.128348	0.14034	0.7723	232.527	-17.4392	9.20371	161	0	123.818
961	Magallana gryphoides	convex up	not known	complete	3809	0.274786	0.280378	1.17679	37.0801	-3.00095	-16.6457	72	0.072345	165.663
962	Magallana gryphoides	convex up	not known	complete	3809	0.195768	0.217327	0.91062	344.462	-12.0582	14.9045	72	0.468518	165.663
963	Magallana gryphoides	convex up	not known	complete	3809	0.320329	0.35678	2.77479	53.6446	-12.5131	-11.4344	161	0	123.818
964	Magallana gryphoides	convex down	right	low	3809	0.221446	0.232826	1.80347	312.954	-0.754667	-0.288181	161	0.168921	123.818
965	Magallana gryphoides	convex up	not known	low	3809	0.172665	0.179313	0.81421	332.702	-4.7691	-10.9918	161	0.096332	123.818
966	Magallana gryphoides	convex down	right	complete	3809	0.276314	0.298469	1.84662	16.9173	15.2014	10.482	138	0.205092	137.433
967	Magallana gryphoides	convex down	not known	low	3809	0.187611	0.19603	1.13365	290.631	10.5182	18.281	72	0.469501	165.663
968	Magallana gryphoides	convex up	not known	complete	3809	0.157011	0.161563	0.786	355.82	-0.672373	-14.5146	72	0.537643	165.663
969	Magallana gryphoides	convex up	not known	complete	3809	0.258719	0.271752	1.59516	84.2863	-5.09053	-8.45069	72	0.206043	165.663
970	Magallana gryphoides	convex down	left	complete	3809	0.09753	0.102417	0.32962	275.827	-8.0586	18.7878	145	0.147178	143.391
971	Magallana gryphoides	convex down	left	low	3809	0.274509	0.288733	1.72091	129.458	-1.37311	4.64055	145	0.159424	143.391
972	Magallana gryphoides	convex up	not known	complete	3809	0.260048	0.298645	1.53638	67.7786	6.60764	-18.6254	145	0.039369	143.391
973	Magallana gryphoides	convex up	not known	low	3809	0.214264	0.239146	1.27428	75.3934	3.00363	-7.85075	161	0.01247	123.818
974	Magallana gryphoides	convex up	not known	low	3809	0.179056	0.190076	0.89605	165.545	-3.44026	31.9026	161	0.362397	123.818
975	Magallana gryphoides	convex up	not known	low	3809	0.215442	0.233868	2.07267	121.778	17.659	7.45378	138	0.01673	137.433
976	Magallana gryphoides	convex up	not known	low	3809	0.168448	0.183379	0.98341	153.522	0.388614	33.0677	14	0.351661	157.514
977	Magallana gryphoides	convex up	not known	low	3809	0.176366	0.179308	0.59428	63.8434	3.53211	-27.1375	161	0.14627	123.818
978	Magallana gryphoides	convex up	not known	low	3809	0.143906	0.155413	0.47991	109.254	7.84776	-21.2051	161	0.145954	123.818
979	Magallana gryphoides	convex down	not known	complete	3809	0.254186	0.290559	1.76923	258.114	11.2809	6.63794	145	0.570706	143.391
980	Magallana gryphoides	convex down	left	complete	3809	0.30921	0.329942	2.92679	115.322	7.34673	16.1484	14	0.509506	157.514
981	Magallana gryphoides	convex down	left	complete	3809	0.211568	0.220539	0.84108	280.488	1.60253	12.3278	161	0.109912	123.818
982	Magallana gryphoides	convex down	left	complete	3809	0.104017	0.115568	0.47653	268.78	-6.83302	5.80197	161	0.005854	123.818
983	Magallana gryphoides	convex down	left	complete	3809	0.415031	0.481795	3.18807	232.335	-6.90377	-13.4465	138	0.00311	137.433
984	Magallana gryphoides	convex up	not known	low	3809	0.14093	0.149599	0.50418	263.115	7.445	-6.92358	138	0.056607	137.433
985	Magallana gryphoides	convex up	not known	low	3809	0.110826	0.144806	0.43457	135.04	-10.4196	44.1632	145	0.58935	143.391
986	Magallana gryphoides	convex up	not known	complete	3809	0.327841	0.342924	2.76646	99.4067	-4.3429	5.63821	72	0.179187	165.663
987	Magallana gryphoides	convex down	right	low	3809	0.170804	0.174569	1.06177	177.922	2.80628	1.45704	161	0	123.818
988	Magallana gryphoides	convex down	right	low	3809	0.234256	0.24907	1.14699	111.125	-0.038769	10.0726	72	0.295364	165.663
989	Magallana gryphoides	convex up	not known	complete	3809	0.084748	0.090186	0.28473	112.218	-14.193	21.7411	72	0.209235	165.663
990	Magallana gryphoides	convex down	left	complete	3812	0.259812	0.274125	1.73782	273.537	4.83772	20.4205	136	0.023336	132.51
991	Magallana gryphoides	convex down	left	complete	3812	0.151224	0.157266	1.04428	88.9675	13.0824	-2.59577	14	0.136374	157.514
992	Magallana gryphoides	convex down	right	complete	3812	0.30936	0.326591	2.18239	316.485	5.03767	4.58365	14	0.034971	157.514
993	Magallana gryphoides	convex down	right	complete	3812	0.377993	0.420405	2.95584	18.5765	11.1838	-7.44335	14	0.00934	157.514
994	Magallana gryphoides	convex up	not known	complete	3812	0.237333	0.277168	1.37591	261.887	-6.65337	49.5702	14	0.168466	157.514
995	Magallana gryphoides	convex down	right	complete	3812	0.251903	0.291731	1.88148	246.721	-8.04073	23.3881	138	0	137.433
996	Magallana gryphoides	convex up	not known	complete	3812	0.277552	0.337068	1.79518	11.1424	0.167329	14.9278	138	0	137.433
997	Magallana gryphoides	convex up	not known	complete	3812	0.225237	0.249325	1.49196	153.48	4.96956	28.3795	138	0.227174	137.433
998	Magallana gryphoides	convex up	not known	low	3812	0.172568	0.177342	1.0378	65.8875	-3.06519	-2.16602	249	0.18288	116.227
999	Magallana gryphoides	convex up	not known	complete	3812	0.194945	0.238542	1.21412	149.069	14.7393	14.796	14	0.09357	157.514
1000	Magallana gryphoides	convex down	left	complete	3812	0.178904	0.197889	1.09046	12.822	-0.731924	-19.4688	14	0.084546	157.514
1001	Magallana gryphoides	convex up	not known	low	3812	0.120534	0.137915	0.53302	326.019	-12.8565	32.1573	249	0.004284	116.227
1002	Magallana gryphoides	convex up	not known	complete	3812	0.210623	0.218575	1.13285	270.001	-3.10776	1.87552	138	0.051669	137.433
1003	Magallana gryphoides	convex down	left	complete	3812	0.202828	0.219098	1.39847	159.257	-10.316	-0.431792	161	0.220875	123.818
1004	Magallana gryphoides	convex down	right	complete	3812	0.357798	0.38434	2.42482	93.8303	-4.66759	9.14071	161	0.209283	123.818
1005	Magallana gryphoides	convex down	right	low	3812	0.091483	0.097948	0.37098	129.285	-4.56824	5.9725	71	0.056018	171.667
1006	Magallana gryphoides	convex up	not known	complete	3812	0.131185	0.135634	0.55353	196.279	4.87064	2.28211	71	0.283578	171.667
1007	Magallana gryphoides	convex down	right	low	3812	0.283912	0.298419	1.53979	21.393	7.88164	7.75052	138	0.073788	137.433
1008	Magallana gryphoides	convex up	not known	complete	3812	0.346665	0.369258	2.09816	237.872	1.67007	-9.16669	138	0.048718	137.433
1009	Magallana gryphoides	convex down	right	complete	3812	0.299668	0.363142	2.97189	123.635	-8.02426	12.8751	138	0	137.433
1010	Magallana gryphoides	convex up	not known	complete	3812	0.280948	0.291728	2.36373	24.4728	6.63847	-6.82695	249	0	116.227
1011	Magallana gryphoides	convex up	not known	low	3812	0.21481	0.221239	1.62167	111.322	7.71866	9.70149	71	0.139157	171.667
1012	Magallana gryphoides	convex down	right	complete	3812	0.242057	0.266332	1.90929	359.313	-8.28759	0.809601	138	0.215571	137.433
1013	Magallana gryphoides	convex up	not known	low	3812	0.23269	0.24744	1.52773	93.842	14.6211	18.6646	138	0.233055	137.433
1014	Magallana gryphoides	convex up	not known	low	3812	0.191579	0.280552	1.22921	54.5879	11.5892	-23.6514	138	0.013953	137.433
1015	Magallana gryphoides	convex up	not known	complete	3812	0.397363	0.408463	2.6448	49.8658	2.74239	-21.997	136	0.036218	132.51
1016	Magallana gryphoides	convex up	not known	complete	3812	0.340402	0.34532	2.22621	131.833	4.75221	-0.413134	136	0	132.51
1017	Magallana gryphoides	convex up	not known	complete	3812	0.316313	0.323485	2.32763	60.5494	3.32528	-7.10308	138	0	137.433
1018	Magallana gryphoides	convex down	right	low	3812	0.309386	0.318335	1.86939	312.082	2.02539	-3.03349	249	0.008754	116.227
1019	Magallana gryphoides	convex down	left	low	3812	0.202008	0.210719	2.05071	27.948	7.11468	13.5423	14	0.073218	157.514
1020	Magallana gryphoides	convex down	left	low	3812	0.309042	0.315809	2.51963	106.144	0.471142	-7.34754	14	0	157.514
1021	Magallana gryphoides	convex down	right	complete	3812	0.230417	0.243495	1.26239	240.12	-8.83543	-4.05492	14	0.008353	157.514
1022	Magallana gryphoides	convex down	right	complete	3812	0.339221	0.347412	2.126	170.268	4.54015	2.17183	14	0.361361	157.514
1023	Magallana gryphoides	convex down	left	low	3812	0.196997	0.207696	1.48607	67.0128	9.54575	7.91365	14	0.170314	157.514
1024	Magallana gryphoides	convex up	not known	complete	3812	0.237265	0.251251	1.17904	22.4215	7.9155	30.9518	249	0.052989	116.227
1025	Magallana gryphoides	convex up	not known	complete	3812	0.186718	0.205517	1.12124	196.584	9.55985	16.9303	249	0.238145	116.227
1026	Magallana gryphoides	convex up	not known	low	3812	0.145666	0.157198	0.83144	343.231	5.58103	19.7496	14	0.082012	157.514
1027	Magallana gryphoides	convex down	right	complete	3812	0.410324	0.423601	3.15341	247.484	2.61065	4.14882	14	0.014175	157.514
1028	Magallana gryphoides	convex up	not known	complete	3812	0.322386	0.329381	1.71968	13.1916	5.35459	-4.82322	274	0.164311	122.311
1029	Magallana gryphoides	convex up	not known	complete	3812	0.29775	0.307173	2.33278	205.692	4.43839	9.233	274	0.263341	122.311
1030	Magallana gryphoides	convex down	left	complete	3812	0.465642	0.505265	4.55635	147.85	5.67112	13.5829	14	0.093265	157.514
1031	Magallana gryphoides	convex down	right	complete	3812	0.25716	0.269928	1.72782	140.254	-7.40452	-0.129217	14	0	157.514
1032	Magallana gryphoides	convex up	not known	low	3812	0.219729	0.235278	1.70764	213.059	-7.59529	15.8083	137	0.115673	106.909
1033	Magallana gryphoides	convex up	not known	complete	3812	0.26915	0.288388	1.03229	7.21516	-5.04028	16.4734	137	0.038225	106.909
1034	Magallana gryphoides	convex down	right	complete	3812	0.307645	0.328549	1.90296	244.825	12.2892	9.73539	137	0	106.909
1035	Magallana gryphoides	convex down	left	complete	3812	0.425611	0.460835	2.88377	271.588	-4.69825	8.13412	14	0.022267	157.514
1036	Magallana gryphoides	convex up	not known	complete	3812	0.341884	0.364024	1.59906	90.0233	9.45725	15.3676	14	0.008368	157.514
1037	Magallana gryphoides	convex up	not known	complete	3812	0.29173	0.323525	1.8066	302.28	-1.5218	23.8907	274	0.229823	122.311
1038	Magallana gryphoides	convex up	not known	complete	3812	0.203315	0.224575	1.2684	356.583	-7.67864	20.1189	274	0.233469	122.311
1039	Magallana gryphoides	convex down	left	complete	3812	0.37987	0.399792	3.71151	335.851	-1.73633	-5.98145	270	0.277484	136.686
1040	Magallana gryphoides	convex down	right	low	3812	0.159598	0.178201	0.8077	281.339	1.02387	28.5732	274	0.12518	122.311
1041	Magallana gryphoides	convex up	not known	low	3812	0.324521	0.34402	2.23748	134.251	-3.7358	19.5086	274	0	122.311
1042	Magallana gryphoides	convex up	not known	low	3812	0.198994	0.218092	1.3424	218.852	10.7083	11.5017	14	0.047725	157.514
1043	Magallana gryphoides	convex up	not known	low	3812	0.202885	0.286912	0.99331	157.067	-0.37436	36.5608	137	0.123724	106.909
1044	Magallana gryphoides	convex up	not known	low	3812	0.287516	0.303429	2.62086	173.937	-4.3406	-14.412	68	0	170.338
1045	Magallana gryphoides	convex down	right	complete	3812	0.249197	0.260292	1.61848	198.627	-0.800352	-5.5029	137	0	106.909
1046	Magallana gryphoides	convex up	not known	low	3812	0.118047	0.124192	0.35757	147.019	-10.4704	4.05181	137	0.072249	106.909
1047	Magallana gryphoides	convex down	left	low	3812	0.195233	0.224881	1.73008	72.4302	15.8086	13.0634	136	0.049782	132.51
1048	Magallana gryphoides	convex up	not known	complete	3812	0.272102	0.288908	2.51753	81.6465	13.1613	-10.2209	71	0.010139	171.667
1049	Magallana gryphoides	convex down	right	complete	3812	0.306254	0.319918	1.55517	127.092	11.7254	8.31727	136	0.104051	132.51
1050	Magallana gryphoides	convex down	left	complete	3812	0.286249	0.300675	2.22406	355.835	-10.721	9.19038	137	0	106.909
1051	Magallana gryphoides	convex up	not known	low	3812	0.249747	0.272932	1.75776	126.466	5.05687	-1.23096	137	0.13262	106.909
1052	Magallana gryphoides	convex up	not known	low	3812	0.158421	0.161933	0.78988	308.986	3.96829	-1.21409	137	0.070755	106.909
1053	Magallana gryphoides	convex up	not known	low	3812	0.125952	0.141285	0.69908	25.4714	15.427	-12.0448	137	0.279375	106.909
1054	Magallana gryphoides	convex up	not known	low	3812	0.212396	0.217373	1.08161	50.1902	5.55916	7.52347	137	0.078197	106.909
1055	Magallana gryphoides	convex up	not known	complete	3812	0.294645	0.303051	2.26894	173.575	7.33415	-18.3142	68	0.171031	170.338
1056	Magallana gryphoides	convex down	left	complete	3812	0.493899	0.505424	4.50905	138.584	3.63093	5.24166	68	0.052814	170.338
1057	Magallana gryphoides	convex up	not known	complete	3812	0.249481	0.291872	1.97883	279.451	-9.92834	-8.51841	68	0.026751	170.338
1058	Magallana gryphoides	convex down	right	complete	3812	0.259735	0.290398	1.5164	357.721	-11.9484	-4.3853	14	0.002929	157.514
1059	Magallana gryphoides	convex down	right	complete	3812	0.298027	0.310996	2.06516	244.195	-5.35884	-7.98864	14	0	157.514
1060	Magallana gryphoides	convex up	not known	complete	3812	0.271784	0.282763	2.12919	52.4951	-5.09784	9.74008	274	0	122.311
1061	Magallana gryphoides	convex up	not known	complete	3812	0.347532	0.357559	2.81436	207.945	4.12926	-10.6314	268	0.044895	98.6358
1062	Magallana gryphoides	convex up	not known	complete	3812	0.278037	0.287086	2.27722	1.15728	-6.1316	-1.22447	14	0	157.514
1063	Magallana gryphoides	convex up	not known	complete	3812	0.223143	0.233068	1.28802	234.031	-5.17537	-3.6022	274	0.128967	122.311
1064	Magallana gryphoides	convex down	right	complete	3812	0.345888	0.356504	2.1373	180.793	9.22392	-13.524	268	0.109846	98.6358
1065	Magallana gryphoides	convex down	left	complete	3812	0.206183	0.239857	1.30092	222.25	26.1231	-2.80191	268	0.004764	98.6358
1066	Magallana gryphoides	convex up	not known	low	3812	0.224418	0.240325	1.7404	49.2408	-2.21602	-4.89328	270	0.082925	136.686
1067	Magallana gryphoides	convex up	not known	complete	3812	0.376866	0.390703	2.15499	69.7547	-5.10368	16.74	268	0	98.6358
1068	Magallana gryphoides	convex down	left	low	3812	0.200784	0.206555	1.41209	127.228	-4.41279	7.64188	270	0.050363	136.686
1069	Magallana gryphoides	convex up	not known	low	3812	0.195868	0.204114	1.06266	163.205	-11.857	2.74253	268	0.020294	98.6358
1070	Magallana gryphoides	convex down	right	complete	3812	0.325128	0.33301	2.05654	113.738	0.362862	3.94472	138	0.021613	137.433
1071	Magallana gryphoides	convex down	left	low	3812	0.25363	0.268058	1.8323	11.082	3.67205	-16.7093	161	0.01027	123.818
1072	Magallana gryphoides	convex down	left	complete	3812	0.251771	0.261896	1.88617	244.191	-10.3398	0.393368	249	0.021054	116.227
1073	Magallana gryphoides	convex up	not known	low	3812	0.130943	0.138809	0.58079	257.38	-1.0679	-0.239819	68	0.232985	170.338
1074	Magallana gryphoides	convex down	right	complete	3812	0.184272	0.192139	1.08475	100.791	5.82079	-16.8119	14	0.091021	157.514
1075	Magallana gryphoides	convex up	not known	complete	3812	0.256968	0.264493	1.99411	79.6175	-3.06423	-41.7785	138	0	137.433
1076	Magallana gryphoides	convex down	left	low	3812	0.090598	0.125821	0.30552	31.8406	-14.332	42.898	71	0.341665	171.667
1077	Magallana gryphoides	convex down	right	low	3812	0.20159	0.219919	1.14601	87.9517	4.50094	2.71149	71	0.230327	171.667
1078	Magallana gryphoides	convex up	not known	low	3812	0.097995	0.112438	0.42569	264.418	-14.9329	21.6203	249	0	116.227
1079	Magallana gryphoides	convex down	left	complete	3812	0.389475	0.462485	3.73135	115.038	2.45101	-6.97192	249	0	116.227
1080	Magallana gryphoides	convex up	not known	low	3812	0.100415	0.117496	0.39447	24.2392	27.2067	24.8413	249	0.174274	116.227
1081	Magallana gryphoides	convex up	not known	low	3812	0.07339	0.080689	0.26272	73.2007	11.1914	-23.0094	137	0.148992	106.909
1082	Magallana gryphoides	convex up	not known	low	3812	0.092511	0.098019	0.1726	229.231	-1.08892	-9.78032	137	0	106.909
1083	Magallana gryphoides	convex up	not known	complete	3812	0.112769	0.128877	0.33055	151.828	-2.54234	3.98532	137	0.051863	106.909
1084	Magallana gryphoides	convex down	right	low	3812	0.188564	0.212385	1.25136	48.6325	7.41499	-46.556	137	0.028071	106.909
1085	Magallana gryphoides	convex up	not known	low	3812	0.140784	0.143299	0.48429	81.487	0.492414	-0.147316	14	0	157.514
1086	Magallana gryphoides	convex up	not known	low	3812	0.07148	0.078265	0.13521	315.355	11.9792	29.3426	136	0	132.51
1087	Magallana gryphoides	convex down	left	low	3812	0.232159	0.244531	1.55845	113.981	4.937	-2.68967	268	0.307669	98.6358
1088	Magallana gryphoides	convex up	not known	low	3812	0.083729	0.090869	0.32886	251.924	11.6777	13.8784	274	0.082133	122.311
1089	Magallana gryphoides	convex down	left	complete	3812	0.067729	0.076665	0.17079	144.618	-17.4736	38.6795	14	0.161989	157.514
1090	Magallana gryphoides	convex down	not known	low	3812	0.115075	0.131066	0.4993	8.22009	9.33343	-16.6905	71	0.156531	171.667
1091	Magallana gryphoides	convex down	left	complete	3812	0.13825	0.156865	0.57734	52.9717	25.3806	-3.78096	71	0.168317	171.667
1092	Magallana gryphoides	convex down	left	complete	3812	0.139051	0.145986	0.53069	94.3941	-8.36577	20.9483	249	0.099218	116.227
1093	Magallana gryphoides	convex down	right	complete	3815	0.296631	0.321193	1.8985	278.895	2.16442	-15.6683	174	0.361232	150.447
1094	Magallana gryphoides	convex down	right	complete	3815	0.176812	0.185295	1.51742	133.861	2.70833	-20.4273	68	0	170.338
1095	Magallana gryphoides	convex up	not known	complete	3815	0.261529	0.276981	1.32445	35.0048	2.32487	-10.0391	68	0	170.338
1096	Magallana gryphoides	convex down	right	complete	3815	0.316426	0.372176	1.7927	300.199	-18.5886	22.7424	68	0	170.338
1097	Magallana gryphoides	convex down	left	complete	3815	0.427196	0.512209	3.49493	21.2763	11.544	20.527	68	0	170.338
1098	Magallana gryphoides	convex up	not known	low	3815	0.117056	0.141284	0.67854	156.166	-13.3557	-19.0432	68	0.268484	170.338
1099	Magallana gryphoides	convex up	not known	low	3815	0.235613	0.242857	2.43255	1.23887	4.45734	-5.11248	68	0	170.338
1100	Magallana gryphoides	convex up	not known	low	3815	0.224834	0.244071	1.18902	237.403	9.96451	7.207	14	0.103543	157.514
1101	Magallana gryphoides	convex down	left	low	3815	0.26379	0.32481	2.12127	68.5647	13.5676	5.86838	14	0	157.514
1102	Magallana gryphoides	convex up	not known	complete	3815	0.367415	0.387991	3.41655	213.983	4.09542	-10.4962	14	0	157.514
1103	Magallana gryphoides	convex up	not known	low	3815	0.238488	0.242559	1.34048	46.5799	5.51439	2.84286	14	0.148144	157.514
1104	Magallana gryphoides	convex up	not known	complete	3815	0.346479	0.355211	2.05387	15.3987	0.221194	15.2803	268	0.078524	98.6358
1105	Magallana gryphoides	convex up	not known	complete	3815	0.243289	0.260266	1.96442	254.353	3.77448	-13.3421	268	0	98.6358
1106	Magallana gryphoides	convex down	right	complete	3815	0.249181	0.261832	1.44293	139.485	5.2524	3.72384	268	0.042283	98.6358
1107	Magallana gryphoides	convex down	left	complete	3815	0.274927	0.280404	1.74022	103.561	5.52767	4.65293	268	0.068317	98.6358
1108	Magallana gryphoides	convex down	left	complete	3815	0.223242	0.251069	1.94257	83.7815	6.83458	-2.35124	270	0.013332	136.686
1109	Magallana gryphoides	convex up	not known	complete	3815	0.140867	0.151261	0.72675	309.46	-6.60834	15.5444	269	0.085182	112.99
1110	Magallana gryphoides	convex up	not known	low	3815	0.113213	0.142007	0.58446	239.863	-2.77704	-6.40124	68	0.050846	170.338
1111	Magallana gryphoides	convex up	not known	low	3815	0.119512	0.127228	0.53402	95.6572	-8.0217	9.16419	68	0.140338	170.338
1112	Magallana gryphoides	convex down	right	complete	3815	0.406484	0.421986	3.08906	104.11	-0.789471	-1.50828	68	0.030779	170.338
1113	Magallana gryphoides	convex down	right	complete	3815	0.222185	0.230061	1.07153	140.787	-12.9085	17.2411	68	0.014465	170.338
1114	Magallana gryphoides	convex down	right	complete	3815	0.213415	0.240785	1.46238	325.666	-11.4214	0.728051	14	0	157.514
1115	Magallana gryphoides	convex down	not known	complete	3815	0.272584	0.308889	2.37519	16.2838	6.94136	17.8178	14	0	157.514
1116	Magallana gryphoides	convex down	right	low	3815	0.183193	0.212496	1.06884	228.567	6.68026	20.6099	14	0	157.514
1117	Magallana gryphoides	convex up	not known	complete	3815	0.307176	0.318499	2.31905	257.558	4.74318	8.66214	14	0.031025	157.514
1118	Magallana gryphoides	convex down	left	complete	3815	0.34288	0.349287	2.58951	78.268	7.71373	-5.52216	14	0.103235	157.514
1119	Magallana gryphoides	convex down	left	complete	3815	0.331837	0.34246	2.32169	3.69857	-2.27954	0.473144	14	0	157.514
1120	Magallana gryphoides	convex down	left	complete	3815	0.391648	0.406501	3.82118	297.804	8.92221	-11.4518	14	0.031217	157.514
1121	Magallana gryphoides	convex up	not known	complete	3815	0.224761	0.247315	1.54836	12.0579	-8.54444	-6.4525	14	0.119471	157.514
1122	Magallana gryphoides	convex up	not known	complete	3815	0.286115	0.294521	2.18451	325.774	0.793959	12.678	12	0.332189	145.52
1123	Magallana gryphoides	convex up	not known	complete	3815	0.244476	0.275922	1.83722	271.56	15.8215	6.1815	12	0.329821	145.52
1124	Magallana gryphoides	convex down	left	complete	3815	0.24442	0.268407	1.73389	19.3957	-2.4227	2.507	12	0.138186	145.52
1125	Magallana gryphoides	convex down	right	low	3815	0.225543	0.243896	1.36067	142.425	17.1719	-2.25293	12	0	145.52
1126	Magallana gryphoides	convex up	not known	complete	3815	0.236302	0.251955	1.51016	197.849	11.8527	-1.22563	12	0.019844	145.52
1127	Magallana gryphoides	convex up	not known	complete	3815	0.317597	0.351492	2.02018	240.865	1.55736	4.84294	13	0.178417	147.208
1128	Magallana gryphoides	convex down	right	complete	3815	0.253887	0.273784	1.4952	235.645	14.1502	-11.6137	13	0.089402	147.208
1129	Magallana gryphoides	convex down	right	complete	3815	0.281373	0.291847	1.71085	97.0293	13.3692	-2.23711	12	0.388582	145.52
1130	Magallana gryphoides	convex up	not known	low	3815	0.14407	0.148483	0.87826	139.754	-4.51311	8.05114	173	0.268506	142.789
1131	Magallana gryphoides	convex up	not known	complete	3815	0.194649	0.210741	1.44817	305.583	3.84317	-11.2558	174	0.245289	150.447
1132	Magallana gryphoides	convex down	left	complete	3815	0.441324	0.48934	3.65451	42.7016	1.88376	-13.4771	174	0.223176	150.447
1133	Magallana gryphoides	convex down	left	complete	3815	0.175134	0.194448	1.12012	61.2058	-8.37253	-17.2049	14	0.326092	157.514
1134	Magallana gryphoides	convex up	not known	complete	3815	0.193509	0.201147	0.99724	99.4892	-9.09526	-12.1543	174	0.0267	150.447
1135	Magallana gryphoides	convex down	right	complete	3815	0.238258	0.258817	1.29479	344.432	-8.89801	10.6779	174	0.100802	150.447
1136	Magallana gryphoides	convex up	not known	complete	3815	0.34315	0.354943	2.02638	193.681	4.99727	-10.3178	272	0.143069	154.771
1137	Magallana gryphoides	convex up	not known	complete	3815	0.318082	0.450979	2.194	250.839	-0.115362	5.4952	269	0	112.99
1138	Magallana gryphoides	convex up	not known	complete	3815	0.147488	0.160235	0.83082	11.1024	1.50992	-12.2397	14	0.007999	157.514
1139	Magallana gryphoides	convex down	left	complete	3815	0.158395	0.168219	1.02963	221.154	0.142868	-4.73921	14	0.01689	157.514
1140	Magallana gryphoides	convex down	left	complete	3815	0.257789	0.267622	1.80809	259.186	-0.398986	17.6487	14	0.156754	157.514
1141	Magallana gryphoides	convex up	not known	low	3815	0.100667	0.107575	0.47384	104.391	7.82112	4.61434	14	0.383793	157.514
1142	Magallana gryphoides	convex up	not known	low	3815	0.188579	0.192482	1.13956	119.457	4.54929	5.75498	14	0.190651	157.514
1143	Magallana gryphoides	convex up	not known	low	3815	0.198106	0.206122	1.47097	289.4	0.263042	-17.7396	14	0.016797	157.514
1144	Magallana gryphoides	convex up	not known	low	3815	0.15952	0.164779	0.90366	115.333	-2.99526	10.8883	14	0.346491	157.514
1145	Magallana gryphoides	convex up	not known	low	3815	0.120543	0.122904	0.59793	351.551	3.58161	9.8864	14	0.096126	157.514
1146	Magallana gryphoides	convex down	left	complete	3815	0.140384	0.16773	1.04976	56.3879	7.00804	15.6983	14	0.194249	157.514
1147	Magallana gryphoides	convex up	not known	low	3815	0.111127	0.12082	0.52485	199.05	2.31181	-3.99313	174	0.469859	150.447
1148	Magallana gryphoides	convex down	right	complete	3815	0.172632	0.183581	0.80713	151.158	7.80081	-11.4011	174	0.397265	150.447
1149	Magallana gryphoides	convex down	left	low	3815	0.104407	0.126222	0.53359	342.77	1.76551	27.236	14	0.484362	157.514
1150	Magallana gryphoides	convex up	not known	complete	3815	0.256896	0.273902	1.89132	73.7813	6.99704	15.9801	174	0.231941	150.447
1151	Magallana gryphoides	convex up	not known	complete	3815	0.305444	0.318858	1.65605	285.218	1.86919	1.57972	269	0	112.99
1152	Magallana gryphoides	convex up	not known	complete	3815	0.165377	0.171202	0.85648	119.294	6.61143	5.00481	269	0.08683	112.99
1153	Magallana gryphoides	convex up	not known	low	3815	0.090707	0.096413	0.35102	236.204	4.67497	-2.20296	269	0.156442	112.99
1154	Magallana gryphoides	convex up	not known	complete	3815	0.261212	0.273441	2.96134	7.87462	0.643506	-7.82365	269	0.373378	112.99
1155	Magallana gryphoides	convex up	not known	low	3815	0.214664	0.244815	1.85603	223.999	2.73462	-6.89346	269	0.400361	112.99
1156	Magallana gryphoides	convex down	right	complete	3815	0.226654	0.234764	1.99369	5.60078	11.7269	1.23209	174	0.495174	150.447
1157	Magallana gryphoides	convex down	left	complete	3815	0.34865	0.358765	3.01587	52.963	2.75433	3.9304	270	0	136.686
1158	Magallana gryphoides	convex down	left	low	3815	0.151693	0.157658	1.04937	337.633	-2.64114	-8.4347	270	0.138329	136.686
1159	Magallana gryphoides	convex up	not known	complete	3815	0.167999	0.178776	1.13519	66.5566	3.20607	-4.55258	270	0.082257	136.686
1160	Magallana gryphoides	convex down	right	low	3815	0.127263	0.138414	0.69367	122.246	16.0433	5.45413	270	0.234387	136.686
1161	Magallana gryphoides	convex up	not known	low	3815	0.139526	0.151443	0.97208	212.97	-2.95611	-2.1277	174	0.172271	150.447
1162	Magallana gryphoides	convex up	not known	complete	3815	0.149639	0.15807	0.74568	207.955	-3.39905	-7.01609	174	0.058963	150.447
1163	Magallana gryphoides	convex down	right	low	3815	0.272236	0.284428	1.93586	250.932	3.23912	-1.37977	270	0.183573	136.686
1164	Magallana gryphoides	convex down	right	complete	3815	0.246919	0.254369	1.33479	47.185	6.29479	-9.0005	270	0	136.686
1165	Magallana gryphoides	convex up	not known	complete	3815	0.171294	0.178395	0.91168	359.254	-8.60058	15.443	269	0.145852	112.99
1166	Magallana gryphoides	convex down	right	complete	3815	0.337247	0.357358	2.86686	276.986	4.19123	-5.60575	269	0	112.99
1167	Magallana gryphoides	convex up	not known	complete	3815	0.310975	0.341568	1.94383	197.04	-14.013	17.0272	269	0.276913	112.99
1168	Magallana gryphoides	convex down	right	complete	3815	0.283664	0.291944	1.78373	24.5721	3.06751	-4.83246	269	0.191992	112.99
1169	Magallana gryphoides	convex up	not known	low	3815	0.145403	0.151447	0.767	124.025	6.28512	16.137	174	0.317254	150.447
1170	Magallana gryphoides	convex up	not known	low	3815	0.127465	0.140399	0.61207	59.0139	-4.10868	17.7227	174	0.25956	150.447
1171	Magallana gryphoides	convex up	not known	complete	3815	0.16638	0.186426	0.94179	134.477	-6.69894	-7.91156	174	0.208558	150.447
1172	Magallana gryphoides	convex up	not known	complete	3815	0.167108	0.194721	0.89246	71.7593	-9.11662	-12.0255	174	0.015242	150.447
1173	Magallana gryphoides	convex up	not known	low	3815	0.155032	0.164853	1.01598	79.0834	-12.0956	-3.688	174	0.030983	150.447
1174	Magallana gryphoides	convex down	left	low	3815	0.227802	0.261474	1.78752	189.436	1.22602	-8.67721	174	0.274152	150.447
1175	Magallana gryphoides	convex up	not known	complete	3815	0.256347	0.261296	2.36773	126.423	0.638358	11.5441	174	0.321584	150.447
1176	Magallana gryphoides	convex down	left	complete	3815	0.200469	0.210706	1.36842	157.435	3.04025	4.41625	174	0.148542	150.447
1177	Magallana gryphoides	convex down	right	low	3815	0.208862	0.219546	1.21984	35.6298	0.775141	-5.66866	174	0.098436	150.447
1178	Magallana gryphoides	convex up	not known	complete	3815	0.416577	0.426311	3.85921	95.7089	-4.78899	-11.2835	174	0.008452	150.447
1179	Magallana gryphoides	convex up	not known	complete	3815	0.189423	0.216476	0.84579	336.483	-18.0729	-26.6957	174	0	150.447
1180	Magallana gryphoides	convex up	not known	complete	3815	0.262546	0.267889	2.0636	351.931	-3.56549	-5.03407	174	0.012645	150.447
1181	Magallana gryphoides	convex down	left	complete	3815	0.278403	0.319216	1.93194	198.481	-9.00023	27.8261	174	0	150.447
1182	Magallana gryphoides	convex down	not known	low	3815	0.223729	0.22906	1.3734	138.132	-10.5212	-4.30346	174	0.166011	150.447
1183	Magallana gryphoides	convex up	not known	complete	3815	0.307509	0.32047	2.92316	195.655	-1.9992	3.2316	174	0.003271	150.447
1184	Magallana gryphoides	convex down	left	complete	3815	0.356207	0.398102	3.18504	44.059	11.2712	-7.4691	14	0.458843	157.514
1185	Magallana gryphoides	convex up	not known	complete	3815	0.258281	0.265225	1.77172	308.985	-4.45514	7.22832	14	0.50621	157.514
1186	Magallana gryphoides	convex up	not known	low	3815	0.171305	0.186233	1.36475	146.592	10.2487	-0.932584	174	0.250072	150.447
1187	Magallana gryphoides	convex up	not known	low	3815	0.164899	0.169271	1.07425	135.348	-8.53422	-9.83164	174	0.353278	150.447
1188	Magallana gryphoides	convex up	not known	low	3815	0.121464	0.143645	0.49214	162.012	27.6621	-4.57496	174	0.45004	150.447
1189	Magallana gryphoides	convex up	not known	complete	3815	0.236498	0.251199	1.36995	80.7628	-1.23277	14.4373	174	0.016007	150.447
1190	Magallana gryphoides	convex up	not known	low	3815	0.148314	0.158446	0.79908	337.016	-7.2716	12.2565	174	0.216188	150.447
1191	Magallana gryphoides	convex up	not known	complete	3815	0.28978	0.307855	2.02288	143.166	5.5976	-3.29176	174	0.078263	150.447
1192	Magallana gryphoides	convex down	right	low	3815	0.195266	0.204243	1.09985	123.519	5.7626	17.6229	272	0.028531	154.771
1193	Magallana gryphoides	convex down	right	low	3815	0.229263	0.239428	1.58841	137.093	-2.95554	-0.363327	272	0	154.771
1194	Magallana gryphoides	convex up	not known	complete	3815	0.15878	0.178986	0.92423	32.0057	6.03903	6.05879	272	0.15291	154.771
1195	Magallana gryphoides	convex down	left	low	3815	0.246819	0.254339	1.82907	55.9468	6.01059	-2.3509	106	0.019597	145.113
1196	Magallana gryphoides	convex up	not known	complete	3815	0.294779	0.307314	2.01825	154.173	-7.62045	6.0983	106	0.074912	145.113
1197	Magallana gryphoides	convex down	right	low	3815	0.164741	0.180486	0.76356	256.221	-14.5783	13.509	106	0.16062	145.113
1198	Magallana gryphoides	convex down	right	low	3815	0.170554	0.177511	1.23311	13.4011	-12.2966	-1.19987	174	0.276221	150.447
1199	Magallana gryphoides	convex up	not known	low	3815	0.159456	0.165991	1.18253	330.408	-6.84326	11.8173	106	0.133979	145.113
1200	Magallana gryphoides	convex up	not known	low	3815	0.148617	0.155107	0.60409	214.31	3.94639	14.2001	106	0.026454	145.113
1201	Magallana gryphoides	convex up	not known	low	3815	0.097342	0.110008	0.38067	179.433	-7.65216	-10.5369	106	0.022584	145.113
1202	Magallana gryphoides	convex up	not known	complete	3815	0.15918	0.172	0.83207	240.703	3.17732	10.8508	106	0	145.113
1203	Magallana gryphoides	convex down	left	complete	3815	0.262082	0.273777	1.69094	62.9243	-3.95588	5.71659	273	0.090192	142.549
1204	Magallana gryphoides	convex down	right	complete	3815	0.273305	0.279067	1.95366	169.729	-2.46485	-4.76114	273	0.228549	142.549
1205	Magallana gryphoides	convex up	not known	low	3815	0.175745	0.182358	0.75707	198.106	3.63076	-4.17007	174	0.124299	150.447
1206	Magallana gryphoides	convex up	not known	low	3815	0.16938	0.188101	0.87026	243.493	-11.479	8.96549	106	0.190312	145.113
1207	Magallana gryphoides	convex up	not known	low	3815	0.130532	0.134517	0.65868	328.609	-1.3386	10.5037	273	0.245975	142.549
1208	Magallana gryphoides	convex down	right	low	3815	0.157974	0.168898	0.71122	119.793	-5.18755	-5.58037	174	0.154882	150.447
1209	Magallana gryphoides	convex up	not known	low	3815	0.195071	0.223694	0.757	353.883	2.36057	9.7654	269	0.032697	112.99
1210	Magallana gryphoides	convex up	not known	low	3815	0.127395	0.131758	0.52078	239.494	-1.96032	-8.14418	268	0.190878	98.6358
1211	Magallana gryphoides	convex down	left	complete	3815	0.334882	0.3419	3.18951	156.021	3.29189	-14.5189	174	0.073824	150.447
1212	Magallana gryphoides	convex up	not known	low	3815	0.146392	0.164643	0.89735	242.529	22.6258	9.61795	270	0.155419	136.686
1213	Magallana gryphoides	convex up	not known	low	3815	0.185346	0.195838	1.08845	70.9714	11.1906	-14.46	270	0.173759	136.686
1214	Magallana gryphoides	convex up	not known	low	3815	0.131199	0.13566	0.58821	139.571	3.03945	-34.6879	174	0.241021	150.447
1215	Magallana gryphoides	convex down	left	complete	3815	0.106922	0.118254	0.44386	113.078	6.18405	-14.4654	174	0.038311	150.447
1216	Magallana gryphoides	convex down	right	complete	3815	0.203989	0.208799	1.50752	83.9549	5.99292	6.36345	174	0.029328	150.447
1217	Magallana gryphoides	convex down	left	low	3815	0.274659	0.301042	1.72457	51.2327	-4.57404	-10.3867	174	0.035304	150.447
1218	Magallana gryphoides	convex down	right	low	3815	0.200831	0.244645	1.00595	273.631	-14.7951	9.67067	174	0.118632	150.447
1219	Magallana gryphoides	convex down	left	complete	3815	0.253323	0.279503	2.6491	6.51907	10.5857	-11.1625	106	0.104954	145.113
1220	Magallana gryphoides	convex down	left	complete	3815	0.255016	0.284907	1.52387	135.816	12.7134	10.0905	106	0.054316	145.113
1221	Magallana gryphoides	convex up	not known	low	3815	0.095086	0.118971	0.32779	243.545	22.8891	39.3603	106	0.00215	145.113
1222	Magallana gryphoides	convex down	right	low	3815	0.168332	0.185891	0.88262	90.184	13.5978	-30.3447	273	0.077085	142.549
1223	Magallana gryphoides	convex down	right	low	3815	0.210392	0.215806	1.20251	108.458	6.25344	-12.9846	106	0.19007	145.113
1224	Magallana gryphoides	convex up	not known	low	3815	0.155571	0.167361	1.01452	191.604	17.4058	1.70446	272	0.145954	154.771
1225	Magallana gryphoides	convex up	not known	low	3815	0.323664	0.344264	1.16315	107.496	1.27392	42.7766	174	0.128801	150.447
1226	Magallana gryphoides	convex up	not known	low	3815	0.117547	0.128516	0.81646	299.505	-13.7164	-1.15897	173	0.21408	142.789
1227	Magallana gryphoides	convex up	not known	low	3815	0.140123	0.15315	1.06058	122.575	-5.17024	0.56421	173	0.143664	142.789
1228	Magallana gryphoides	convex up	not known	low	3815	0.218187	0.224921	1.44909	260.043	1.19244	0.512153	14	0	157.514
1229	Magallana gryphoides	convex up	not known	low	3815	0.168947	0.19552	1.25083	93.6729	-4.52644	10.5673	14	0.141157	157.514
1230	Magallana gryphoides	convex down	left	low	3815	0.127939	0.132492	0.56044	18.1707	6.76331	-9.08369	68	0.095356	170.338
1231	Magallana gryphoides	convex up	not known	complete	3815	0.126045	0.145468	0.4803	115.258	-0.019364	-9.16722	68	0.128044	170.338
1232	Magallana gryphoides	convex up	not known	low	3815	0.124738	0.132271	0.55566	253.222	-5.82673	22.3812	68	0.048092	170.338
1233	Magallana gryphoides	convex down	right	low	3815	0.189619	0.249495	1.33872	39.3742	17.0625	10.3472	14	0.009848	157.514
1234	Magallana gryphoides	convex up	not known	low	3815	0.160126	0.17285	0.65647	275.827	9.58239	-36.4045	14	0	157.514
1235	Magallana gryphoides	convex down	left	low	3815	0.150268	0.153629	0.98319	45.9034	-1.06414	6.04378	174	0.269579	150.447
1236	Magallana gryphoides	convex up	not known	low	3815	0.137517	0.161954	0.55343	99.6432	-0.210723	20.1688	174	0.417302	150.447
1237	Magallana gryphoides	convex up	not known	complete	3815	0.240629	0.282899	1.57554	343.229	9.63276	23.183	14	0.430925	157.514
1238	Magallana gryphoides	convex up	not known	low	3815	0.12038	0.124567	0.63307	279.423	-0.846692	-10.8337	13	0.267959	147.208
1239	Magallana gryphoides	convex up	not known	low	3815	0.137091	0.144354	0.56145	64.4098	-4.12224	-13.0195	173	0.339672	142.789
1240	Magallana gryphoides	convex up	not known	low	3815	0.136935	0.144876	0.86971	253.481	-6.43093	-14.3387	12	0.266153	145.52
1241	Magallana gryphoides	convex down	not known	low	3815	0.197187	0.355403	1.32794	133.874	-18.2819	-57.1859	273	0.162192	142.549
1242	Magallana gryphoides	convex down	not known	complete	3815	0.086313	0.109773	0.2531	35.6462	21.7484	1.8588	14	0.11862	157.514
1243	Magallana gryphoides	convex up	not known	low	3815	0.16114	0.169948	1.06866	36.5433	0.615188	-4.61883	14	0	157.514
1244	Magallana gryphoides	convex up	not known	complete	3815	0.429701	0.443452	3.1119	114.868	6.06674	14.7839	106	0	145.113
1245	Magallana gryphoides	convex down	left	complete	3815	0.328593	0.343757	2.07832	285.165	-3.23793	-5.95367	68	0.068041	170.338
1246	Magallana gryphoides	convex up	not known	low	3818	0.157572	0.168145	0.76904	161.576	4.59067	-16.3083	13	0.02821	147.208
1247	Magallana gryphoides	convex down	left	low	3818	0.238668	0.276349	1.25441	210.179	6.89813	-22.7759	173	0.062282	142.789
1248	Magallana gryphoides	convex up	not known	complete	3818	0.275651	0.306373	1.63137	240.043	4.26433	27.3595	173	0.095358	142.789
1249	Magallana gryphoides	convex up	not known	low	3818	0.150747	0.158278	0.90735	184.029	-4.42977	-4.05725	272	0.038908	154.771
1250	Magallana gryphoides	convex up	not known	low	3818	0.189541	0.193458	1.09908	352.029	-6.24276	-1.14475	272	0.210909	154.771
1251	Magallana gryphoides	convex up	not known	complete	3818	0.387002	0.412516	2.74611	306.055	-10.1399	12.6153	272	0	154.771
1252	Magallana gryphoides	convex up	not known	low	3818	0.10996	0.123175	0.50367	296.622	-1.93267	-20.5481	173	0	142.789
1253	Magallana gryphoides	convex up	not known	complete	3818	0.275413	0.288649	1.59118	125.02	9.43546	23.1218	13	0.183878	147.208
1254	Magallana gryphoides	convex up	not known	complete	3818	0.202772	0.212087	1.25307	286.652	-2.14928	-8.96647	173	0.127954	142.789
1255	Magallana gryphoides	convex up	not known	complete	3818	0.213102	0.218323	1.42602	75.5885	3.16022	-8.81184	173	0.034649	142.789
1256	Magallana gryphoides	convex up	not known	low	3818	0.146855	0.156086	0.76272	260.006	2.18897	-10.4192	173	0.103877	142.789
1257	Magallana gryphoides	convex up	not known	complete	3818	0.184622	0.195415	1.21045	9.18456	6.09847	-8.1858	272	0.055076	154.771
1258	Magallana gryphoides	convex up	not known	low	3818	0.121362	0.137501	0.4451	196.456	-10.2793	4.87938	173	0.16572	142.789
1259	Magallana gryphoides	convex down	right	complete	3818	0.258146	0.269547	1.64163	73.6375	4.01132	-4.31331	272	0.070916	154.771
1260	Magallana gryphoides	convex up	not known	complete	3818	0.311892	0.355178	2.77617	118.102	3.59057	-15.9595	173	0	142.789
1261	Magallana gryphoides	convex up	not known	complete	3818	0.160055	0.164133	0.79177	157.82	-8.12378	1.39411	106	0.178367	145.113
1262	Magallana gryphoides	convex up	not known	complete	3818	0.327217	0.361974	3.18164	280.984	0.881194	-17.2717	272	0.067175	154.771
1263	Magallana gryphoides	convex down	left	complete	3818	0.20896	0.248928	2.17937	1.87125	-5.97077	13.9986	272	0.016994	154.771
1264	Magallana gryphoides	convex down	right	complete	3818	0.292068	0.306639	2.93594	121.525	-1.94914	8.44668	106	0.028223	145.113
1265	Magallana gryphoides	convex down	left	low	3818	0.228293	0.242151	1.79792	244.072	2.13852	6.26938	106	0	145.113
1266	Magallana gryphoides	convex up	not known	complete	3818	0.259568	0.276403	1.71169	14.0373	0.932728	6.35377	106	0	145.113
1267	Magallana gryphoides	convex up	not known	low	3818	0.190519	0.194093	1.39209	237.684	-5.47511	3.58797	106	0.122359	145.113
1268	Magallana gryphoides	convex down	left	complete	3818	0.297348	0.30846	2.04844	322.83	-11.8739	-1.73291	106	0.024653	145.113
1269	Magallana gryphoides	convex up	not known	low	3818	0.20752	0.225204	1.63826	115.197	-7.44248	13.1455	106	0.035508	145.113
1270	Magallana gryphoides	convex up	not known	complete	3818	0.312674	0.330762	2.34	5.4009	3.27644	16.9952	102	0.028277	112.826
1271	Magallana gryphoides	convex up	not known	complete	3818	0.137265	0.152763	0.50869	247.45	-23.2842	-9.37493	106	0.156068	145.113
1272	Magallana gryphoides	convex up	not known	low	3818	0.149831	0.161025	0.75403	297.312	-5.7576	-22.2804	106	0.06478	145.113
1273	Magallana gryphoides	convex down	left	complete	3818	0.256389	0.270365	2.09276	56.14	-0.97226	3.14781	102	0.036327	112.826
1274	Magallana gryphoides	convex up	not known	low	3818	0.182826	0.192484	0.90127	132.149	1.65258	-23.9071	106	0.143526	145.113
1275	Magallana gryphoides	convex up	not known	complete	3818	0.340382	0.369081	2.35207	251.139	1.81963	-15.7569	106	0	145.113
1276	Magallana gryphoides	convex down	right	low	3818	0.237767	0.266735	1.36915	76.3336	15.6697	-5.16379	106	0.008304	145.113
1277	Magallana gryphoides	convex down	right	low	3818	0.12442	0.132333	1.10923	161.519	-9.91857	7.17545	106	0.02623	145.113
1278	Magallana gryphoides	convex up	not known	low	3818	0.137894	0.14305	0.58954	93.2381	-3.85971	-8.56525	106	0.113686	145.113
1279	Magallana gryphoides	convex down	left	low	3818	0.230938	0.240322	1.68648	209.784	-10.2743	-14.2383	272	0.097739	154.771
1280	Magallana gryphoides	convex up	not known	complete	3818	0.494644	0.517099	3.60998	79.2886	0.791661	22.9036	173	0.00678	142.789
1281	Magallana gryphoides	convex down	left	complete	3818	0.299936	0.311239	2.10841	179.291	6.6355	2.86443	173	0	142.789
1282	Magallana gryphoides	convex up	not known	low	3818	0.203113	0.213697	1.44462	121.506	12.5831	3.43126	173	0.279002	142.789
1283	Magallana gryphoides	convex up	not known	complete	3818	0.195035	0.199213	1.5112	351.601	-9.26386	17.5258	110	0.187978	4.54086
1284	Magallana gryphoides	convex down	right	complete	3818	0.217399	0.222734	1.73603	333.81	1.88614	16.3702	106	0.269742	145.113
1285	Magallana gryphoides	convex down	right	low	3818	0.263955	0.27529	1.81704	339.6	-8.85077	-2.24885	110	0.086919	4.54086
1286	Magallana gryphoides	convex up	not known	complete	3818	0.178427	0.194589	0.96243	114.424	4.63397	12.3923	110	0.039846	4.54086
1287	Magallana gryphoides	convex down	right	complete	3818	0.12495	0.152776	0.43528	66.4114	-2.55886	34.5091	272	0.22036	154.771
1288	Magallana gryphoides	convex up	not known	low	3818	0.128506	0.149942	0.52162	126.967	-3.47056	-17.6623	173	0.263182	142.789
1289	Magallana gryphoides	convex down	right	low	3818	0.169651	0.213324	1.02767	54.2867	8.46749	-26.0854	173	0.195986	142.789
1290	Magallana gryphoides	convex up	not known	complete	3818	0.294829	0.301903	2.03936	322.53	-0.248705	16.3917	106	0.162583	145.113
1291	Magallana gryphoides	convex down	left	low	3818	0.233821	0.240085	1.88684	64.0747	3.54843	-0.898293	110	0.035246	4.54086
1292	Magallana gryphoides	convex down	left	low	3818	0.272231	0.310156	1.8523	26.4283	-7.26517	13.8445	106	0.030252	145.113
1293	Magallana gryphoides	convex down	right	complete	3818	0.232223	0.279321	1.62029	277.068	-0.367725	13.5641	106	0.01919	145.113
1294	Magallana gryphoides	convex up	not known	low	3818	0.150092	0.153379	0.69455	270.313	-7.42338	5.30324	106	0.003335	145.113
1295	Magallana gryphoides	convex down	right	complete	3818	0.365804	0.373852	3.00222	275.977	-3.16639	-10.9239	106	0	145.113
1296	Magallana gryphoides	convex up	not known	low	3818	0.17816	0.184905	1.42029	270.037	-7.5298	-22.2841	106	0	145.113
1297	Magallana gryphoides	convex up	not known	low	3818	0.167095	0.186891	0.65211	150.352	20.0298	24.012	110	0.085487	4.54086
1298	Magallana gryphoides	convex down	left	low	3818	0.260483	0.284891	2.60382	111.473	-0.740793	1.65515	106	0.147851	145.113
1299	Magallana gryphoides	convex down	left	low	3818	0.279341	0.284642	2.07515	302.167	-11.2521	7.12553	101	0.26789	151.035
1300	Magallana gryphoides	convex down	right	low	3818	0.156843	0.175515	0.62968	308.618	-1.4923	-7.13327	110	0.068012	4.54086
1301	Magallana gryphoides	convex up	not known	low	3818	0.142576	0.150631	0.63302	223.431	-4.57506	-8.14132	110	0.161798	4.54086
1302	Magallana gryphoides	convex down	right	complete	3818	0.307135	0.312011	2.31555	206.097	3.89139	-3.23108	110	0.09834	4.54086
1303	Magallana gryphoides	convex up	not known	complete	3818	0.17838	0.187994	1.26188	194.384	-13.657	1.28583	110	0.0363	4.54086
1304	Magallana gryphoides	convex up	not known	low	3818	0.149618	0.162227	0.80919	171.99	6.01387	2.0907	110	0.019781	4.54086
1305	Magallana gryphoides	convex down	left	low	3818	0.271263	0.293181	1.91514	226.647	-0.750848	-2.02173	110	0	4.54086
1306	Magallana gryphoides	convex up	not known	complete	3818	0.227093	0.237686	1.20248	356.674	2.95537	15.7676	110	0.201346	4.54086
1307	Magallana gryphoides	convex up	not known	complete	3818	0.275132	0.287311	2.45392	222.197	-16.4179	10.3604	60	0.113491	150.303
1308	Magallana gryphoides	convex down	left	low	3818	0.247224	0.275121	1.4879	21.8035	-10.7323	17.6005	101	0.063626	151.035
1309	Magallana gryphoides	convex up	not known	low	3818	0.106383	0.108816	0.64354	297.98	0.7051	-0.585099	101	0.201123	151.035
1310	Magallana gryphoides	convex down	right	low	3818	0.164557	0.171401	0.9599	46.3469	5.4931	-5.85934	101	0.273125	151.035
1311	Magallana gryphoides	convex up	not known	low	3818	0.182602	0.187046	0.90185	232.605	-5.67632	17.3348	101	0.022625	151.035
1312	Magallana gryphoides	convex up	not known	low	3818	0.200647	0.203815	1.39734	289.728	0.201398	-7.04661	101	0.174159	151.035
1313	Magallana gryphoides	convex up	not known	low	3818	0.250058	0.261129	1.57923	254.67	11.8722	5.56855	64	0.078402	152.511
1314	Magallana gryphoides	convex down	right	complete	3818	0.16469	0.180563	0.91839	97.3598	-13.8987	-39.8843	64	0.014536	152.511
1315	Magallana gryphoides	convex up	not known	complete	3818	0.273468	0.278256	2.41886	42.5347	2.71838	-5.33614	64	0.100833	152.511
1316	Magallana gryphoides	convex down	not known	complete	3818	0.364306	0.383464	2.26809	328.552	-7.12573	9.95554	110	0.031691	4.54086
1317	Magallana gryphoides	convex down	not known	low	3818	0.17662	0.199935	1.1301	56.3541	12.317	18.2472	60	0	150.303
1318	Magallana gryphoides	convex down	left	complete	3818	0.537101	0.558833	5.12689	11.5335	5.86934	-10.7006	106	0	145.113
1319	Magallana gryphoides	convex down	right	complete	3818	0.1643	0.167393	1.19112	273.538	-4.15448	-11.4869	106	0.031407	145.113
1320	Magallana gryphoides	convex down	left	complete	3818	0.404204	0.428289	3.33447	1.69685	-1.24208	11.4806	103	0	89.6065
1321	Magallana gryphoides	convex up	not known	complete	3818	0.194344	0.202251	1.29682	38.7853	-12.5979	6.28155	103	0	89.6065
1322	Magallana gryphoides	convex up	not known	low	3818	0.140415	0.149935	0.68714	340.753	-5.78389	-8.5252	103	0.02086	89.6065
1323	Magallana gryphoides	convex up	not known	low	3818	0.246066	0.256237	1.82608	288.547	0.35906	-11.7319	103	0.111176	89.6065
1324	Magallana gryphoides	convex down	left	low	3818	0.255619	0.277748	2.25656	24.0448	-13.2683	-6.4998	103	0	89.6065
1325	Magallana gryphoides	convex up	not known	complete	3818	0.208587	0.224692	1.56113	283.056	-9.99105	-18.5414	106	0.251431	145.113
1326	Magallana gryphoides	convex down	right	low	3818	0.181716	0.188262	0.89922	82.9079	10.666	-5.49242	106	0.088223	145.113
1327	Magallana gryphoides	convex up	not known	low	3818	0.190269	0.206241	0.95169	300.951	-9.99642	11.8871	101	0.206105	151.035
1328	Magallana gryphoides	convex down	right	complete	3818	0.104926	0.119858	0.56366	181.104	4.5292	0.837524	101	0.144509	151.035
1329	Magallana gryphoides	convex down	left	complete	3818	0.260602	0.269216	1.55972	29.3765	1.94091	13.4951	101	0.005809	151.035
1330	Magallana gryphoides	convex down	right	low	3818	0.221508	0.24314	1.48297	45.5348	8.18863	-2.74596	101	0	151.035
1331	Magallana gryphoides	convex up	not known	low	3818	0.216083	0.231048	1.2791	7.95223	3.2621	-4.85069	64	0.268053	152.511
1332	Magallana gryphoides	convex down	right	low	3818	0.116247	0.122942	0.71994	219.92	1.98771	-4.33183	64	0.230445	152.511
1333	Magallana gryphoides	convex up	not known	low	3818	0.147707	0.158574	0.96039	8.08396	-0.462762	7.09385	64	0.136121	152.511
1334	Magallana gryphoides	convex down	left	low	3818	0.164524	0.174413	1.29372	5.37953	-1.00921	-10.6706	101	0.005569	151.035
1335	Magallana gryphoides	convex down	right	complete	3818	0.356279	0.403144	2.29604	6.90163	4.5488	1.1858	101	0	151.035
1336	Magallana gryphoides	convex down	right	complete	3818	0.272325	0.289383	1.82556	212.639	2.54152	-15.5885	103	0	89.6065
1337	Magallana gryphoides	convex up	not known	complete	3818	0.222553	0.236564	1.56066	93.5874	2.58765	0.177066	105	0.16953	13.8368
1338	Magallana gryphoides	convex down	left	low	3818	0.268855	0.290759	2.25153	236.365	1.11073	7.63169	105	0.072719	13.8368
1339	Magallana gryphoides	convex up	not known	complete	3818	0.311039	0.324371	2.37828	280.613	-1.7264	2.77361	101	0	151.035
1340	Magallana gryphoides	convex up	not known	low	3818	0.166854	0.1787	0.91453	94.9908	-9.14257	20.9733	101	0.170388	151.035
1341	Magallana gryphoides	convex up	not known	complete	3818	0.291764	0.314671	2.08375	228.407	-5.90893	-26.7614	101	0.052486	151.035
1342	Magallana gryphoides	convex up	not known	complete	3818	0.234726	0.241139	1.43053	71.8611	6.89065	3.25633	64	0.170552	152.511
1343	Magallana gryphoides	convex down	left	low	3818	0.221465	0.232386	1.69504	67.4121	14.23	-22.1555	64	0.019412	152.511
1344	Magallana gryphoides	convex down	right	complete	3818	0.370014	0.385577	2.43243	70.4938	-4.66866	14.6928	101	0	151.035
1345	Magallana gryphoides	convex down	not known	complete	3818	0.324825	0.331265	1.57376	249.135	-6.10562	12.1049	101	0.007876	151.035
1346	Magallana gryphoides	convex down	right	complete	3818	0.231727	0.237329	1.07968	249.799	-3.52786	4.48865	101	0.024295	151.035
1347	Magallana gryphoides	convex down	left	low	3818	0.212337	0.234815	1.35954	74.1246	9.00025	-24.479	64	0.16863	152.511
1348	Magallana gryphoides	convex down	not known	low	3818	0.240113	0.246547	1.31833	99.8452	-0.263927	-19.5749	173	0.010242	142.789
1349	Magallana gryphoides	convex down	right	complete	3818	0.290408	0.309029	2.49418	271.356	-4.01375	-2.03847	272	0	154.771
1350	Magallana gryphoides	convex up	not known	low	3818	0.192229	0.202823	1.05656	191.136	-4.96591	-8.17372	272	0.036883	154.771
1351	Magallana gryphoides	convex up	not known	low	3818	0.092446	0.102071	0.4437	220.182	15.8115	8.31774	272	0.06389	154.771
1352	Magallana gryphoides	convex down	right	complete	3818	0.250278	0.25488	1.69633	344.399	-4.88121	2.48651	106	0.248324	145.113
1353	Magallana gryphoides	convex down	right	low	3818	0.171904	0.184457	1.01813	147.08	-0.897284	-16.9549	106	0.173641	145.113
1354	Magallana gryphoides	convex down	right	low	3818	0.313125	0.319525	1.654	98.2113	1.238	-26.3661	173	0.101215	142.789
1355	Magallana gryphoides	convex down	right	low	3818	0.257698	0.266729	0.947	284.219	-2.34602	2.34363	106	0.038737	145.113
1356	Magallana gryphoides	convex down	right	complete	3818	0.179596	0.189728	1.17546	353.268	6.46523	21.4427	106	0.182985	145.113
1357	Magallana gryphoides	convex down	right	complete	3818	0.116704	0.141487	0.41186	251.119	-30.8909	36.2652	60	0.173302	150.303
1358	Magallana gryphoides	convex down	right	low	3818	0.337794	0.356739	1.48796	133.385	3.62145	14.6185	60	0.023018	150.303
1359	Magallana gryphoides	convex down	right	low	3818	0.107012	0.115697	0.60504	115.958	11.5487	14.6972	101	0.177443	151.035
1360	Magallana gryphoides	convex up	not known	low	3818	0.12051	0.1281	0.61019	58.2339	-1.82665	-6.01773	13	0.273363	147.208
1361	Magallana gryphoides	convex up	not known	complete	3818	0.217055	0.224648	1.00832	74.5792	6.02422	14.4157	64	0.183922	152.511
1362	Magallana gryphoides	convex down	not known	low	3818	0.223117	0.236243	1.66085	98.3791	3.78532	-9.26509	60	0.0478	150.303
1363	Magallana gryphoides	convex up	not known	complete	3818	0.274381	0.288206	2.18243	273.189	-1.82134	6.5629	106	0	145.113
1364	Magallana gryphoides	convex down	right	low	3818	0.148443	0.152815	0.44472	275.31	8.5379	10.9694	173	0.118016	142.789
1365	Magallana gryphoides	convex down	left	low	3818	0.282191	0.28773	1.09405	76.4101	-2.5337	2.61482	110	0.229975	4.54086
1366	Magallana gryphoides	convex down	left	complete	3818	0.387178	0.400955	3.00798	48.8682	7.23898	13.829	106	0.051943	145.113
1367	Magallana gryphoides	convex up	not known	low	3818	0.127248	0.132424	0.44079	66.9631	-10.115	-22.3899	110	0.160582	4.54086
1368	Magallana gryphoides	convex down	right	low	3818	0.28608	0.30583	1.18286	287.44	-11.5439	40.7504	64	0.059188	152.511
1369	Magallana gryphoides	convex up	not known	complete	3818	0.380458	0.415973	2.59122	277.32	-6.73385	-5.71934	112	0.029989	22.0141
1370	Magallana gryphoides	convex up	not known	complete	3818	0.25207	0.288321	1.68997	211.167	4.03462	12.4021	105	0.036298	13.8368
1371	Magallana gryphoides	convex up	not known	low	3818	0.133453	0.180534	0.6596	35.8162	-20.2666	-23.5039	64	0	152.511
1372	Magallana gryphoides	convex down	right	complete	3818	0.158323	0.16435	0.71779	221.448	2.7079	15.3203	64	0.023437	152.511
1373	Magallana gryphoides	convex down	right	complete	3818	0.239102	0.244186	1.11515	239.64	-6.59441	9.01984	64	0.032119	152.511
1374	Magallana gryphoides	convex down	not known	low	3818	0.155205	0.163907	0.58533	10.4901	4.5112	0.343758	64	0.112893	152.511
1375	Magallana gryphoides	convex up	not known	complete	3818	0.320508	0.379357	2.45722	53.2931	-7.70836	-20.0371	102	0	112.826
1376	Magallana gryphoides	convex up	not known	complete	3818	0.201685	0.21171	1.31199	316.081	-12.3677	5.14708	102	0.120193	112.826
1377	Magallana gryphoides	convex up	not known	complete	3818	0.199328	0.210547	1.30366	265.308	-1.44019	-15.3724	102	0.212384	112.826
1378	Magallana gryphoides	convex up	not known	low	3818	0.176651	0.186097	1.24796	266.443	-10.4729	16.473	106	0.16897	145.113
1379	Magallana gryphoides	convex down	right	complete	3818	0.201506	0.211052	1.0538	3.71682	13.4924	-18.0741	94	0.067165	91.0473
1380	Magallana gryphoides	convex down	left	low	3818	0.206488	0.221203	1.97357	148.938	-5.41195	-2.45972	173	0.215378	142.789
1381	Magallana gryphoides	convex down	not known	complete	3818	0.23143	0.24311	1.57903	319.36	3.08997	4.92936	271	0	122.321
1382	Magallana gryphoides	convex down	left	low	3818	0.277521	0.324008	2.27473	184.208	-8.90093	-8.60642	13	0.185827	147.208
1383	Magallana gryphoides	convex up	not known	complete	3821	0.275612	0.307103	1.98483	13.3386	15.0554	-18.5531	64	0.174835	152.511
1384	Magallana gryphoides	convex down	left	complete	3821	0.294017	0.337128	2.05163	10.4474	13.5627	-22.9031	64	0.125475	152.511
1385	Magallana gryphoides	convex down	left	complete	3821	0.23298	0.241616	1.55711	325.495	3.10227	-10.6284	64	0.063757	152.511
1386	Magallana gryphoides	convex down	not known	low	3821	0.156603	0.163013	1.03635	305.057	-5.61075	-7.39824	110	0.181749	4.54086
1387	Magallana gryphoides	convex up	not known	complete	3821	0.243984	0.269325	2.17325	15.9203	9.17774	-15.0893	95	0.084226	87.4682
1388	Magallana gryphoides	convex down	left	complete	3821	0.31231	0.317907	2.06061	40.3957	6.69637	-6.81037	95	0.009895	87.4682
1389	Magallana gryphoides	convex down	left	complete	3821	0.282134	0.287973	2.08688	344.997	8.47695	1.17114	94	0	91.0473
1390	Magallana gryphoides	convex down	right	complete	3821	0.285089	0.301762	2.20735	201.498	10.9018	-8.03497	95	0	87.4682
1391	Magallana gryphoides	convex down	left	low	3821	0.185176	0.194799	1.2919	330.731	-13.2312	5.54796	95	0	87.4682
1392	Magallana gryphoides	convex down	right	complete	3821	0.23487	0.245688	1.50081	334.41	-12.8359	7.10576	95	0	87.4682
1393	Magallana gryphoides	convex down	not known	complete	3821	0.17456	0.186471	0.84658	142.954	-3.64392	4.85868	95	0.200166	87.4682
1394	Magallana gryphoides	convex up	not known	complete	3821	0.181197	0.185452	1.04981	354.616	3.54904	2.05232	96	0.017027	83.0434
1395	Magallana gryphoides	convex down	not known	low	3821	0.186373	0.193146	1.8469	71.176	-3.17849	-4.85428	96	0.070735	83.0434
1396	Magallana gryphoides	convex down	left	complete	3821	0.224467	0.238195	1.57195	23.2479	-1.97761	7.82874	64	0.032767	152.511
1397	Magallana gryphoides	convex down	right	low	3821	0.181988	0.194042	0.93635	53.4115	-4.56963	-10.7636	97	0	86.7965
1398	Magallana gryphoides	convex down	right	complete	3821	0.463358	0.474957	3.88683	73.812	2.94118	12.351	97	0.005157	86.7965
1399	Magallana gryphoides	convex up	not known	complete	3821	0.348857	0.366448	2.4073	64.2217	5.80851	-16.6821	100	0.027221	102.918
1400	Magallana gryphoides	convex up	not known	low	3821	0.248385	0.256628	1.85855	92.9697	13.0879	-12.1487	99	0.084276	120.374
1401	Magallana gryphoides	convex up	not known	low	3821	0.213663	0.226611	1.11676	102.391	15.7405	12.6152	98	0.180541	150.51
1402	Magallana gryphoides	convex up	not known	complete	3821	0.207557	0.214477	1.74862	68.3193	-5.85726	-1.83696	97	0	86.7965
1403	Magallana gryphoides	convex up	not known	low	3821	0.155776	0.169006	1.19303	352.129	-3.7685	25.5791	96	0	83.0434
1404	Magallana gryphoides	convex up	not known	complete	3821	0.274246	0.298584	1.46097	4.8297	8.4342	-7.07544	98	0.150736	150.51
1405	Magallana gryphoides	convex up	not known	low	3821	0.2833	0.33125	1.09429	51.1002	14.2556	15.4491	99	0.076449	120.374
1406	Magallana gryphoides	convex up	not known	complete	3821	0.168169	0.234628	0.74352	135.885	-12.5945	-37.4983	99	0.187483	120.374
1407	Magallana gryphoides	convex down	right	low	3821	0.136955	0.144787	0.69935	277.621	-9.01655	20.844	60	0.021679	150.303
1408	Magallana gryphoides	convex up	not known	low	3821	0.187771	0.198975	1.10569	145.865	-0.997511	-9.74934	60	0	150.303
1409	Magallana gryphoides	convex up	not known	low	3821	0.23661	0.248469	1.42741	251.734	-1.73818	2.3816	60	0.023801	150.303
1410	Magallana gryphoides	convex up	not known	low	3821	0.161115	0.171834	0.7528	87.5249	7.75375	15.7203	60	0.218746	150.303
1411	Magallana gryphoides	convex up	not known	complete	3821	0.185818	0.193414	1.0759	295.787	0.037932	-8.13395	60	0.136292	150.303
1412	Magallana gryphoides	convex up	not known	low	3821	0.144239	0.155453	0.75873	119.275	-1.25394	13.1854	60	0.103018	150.303
1413	Magallana gryphoides	convex up	not known	complete	3821	0.327423	0.401727	2.26074	100.001	-7.74382	37.7829	60	0.072359	150.303
1414	Magallana gryphoides	convex down	right	low	3821	0.118253	0.137234	0.45943	114.743	25.299	22.4584	60	0.139072	150.303
1415	Magallana gryphoides	convex up	not known	complete	3821	0.294891	0.33497	2.39121	10.4542	16.8273	-16.5796	60	0.082985	150.303
1416	Magallana gryphoides	convex up	not known	complete	3821	0.25547	0.279797	1.7355	28.1934	17.1576	-2.45914	60	0.135138	150.303
1417	Magallana gryphoides	convex down	right	low	3821	0.144936	0.168825	0.88438	102.31	-30.7286	7.63999	6	0.217637	155.154
1418	Magallana gryphoides	convex up	not known	complete	3821	0.29633	0.309962	2.57676	176.199	4.64915	-2.41138	6	0.033813	155.154
1419	Magallana gryphoides	convex down	left	complete	3821	0.173307	0.186554	1.33567	169.746	3.59382	0.3483	6	0.149522	155.154
1420	Magallana gryphoides	convex up	not known	complete	3821	0.237053	0.27689	1.38658	11.5625	27.6852	7.19459	99	0.042677	120.374
1421	Magallana gryphoides	convex down	not known	low	3821	0.260789	0.274911	1.51996	102.542	17.854	4.50117	64	0.209713	152.511
1422	Magallana gryphoides	convex up	not known	low	3821	0.15035	0.182612	0.66946	305.061	-32.838	15.4309	64	0.097733	152.511
1423	Magallana gryphoides	convex down	right	complete	3821	0.311511	0.333296	2.09465	149.486	-14.5337	-4.69233	64	0	152.511
1424	Magallana gryphoides	convex up	not known	low	3821	0.248073	0.280113	1.64953	298.47	13.6035	-1.5785	64	0.013952	152.511
1425	Magallana gryphoides	convex down	right	low	3821	0.194717	0.198178	1.80828	330.637	-1.80466	3.72598	64	0.105869	152.511
1426	Magallana gryphoides	convex down	right	low	3821	0.152967	0.161959	0.74697	128.632	14.9364	17.1496	60	0.105138	150.303
1427	Magallana gryphoides	convex up	not known	complete	3821	0.255837	0.272428	1.75758	95.111	13.2392	-3.71721	60	0.031301	150.303
1428	Magallana gryphoides	convex up	not known	low	3821	0.197874	0.204362	1.53849	14.1305	-3.99092	19.3402	60	0	150.303
1429	Magallana gryphoides	convex up	not known	low	3821	0.131656	0.136127	0.74751	18.3562	-4.25479	-6.42758	60	0.220497	150.303
1430	Magallana gryphoides	convex down	right	low	3821	0.237523	0.25688	2.1094	63.852	3.32382	-0.836017	60	0.009244	150.303
1431	Magallana gryphoides	convex up	not known	complete	3821	0.163991	0.183433	0.95719	223.462	-18.4578	4.89042	60	0.060203	150.303
1432	Magallana gryphoides	convex up	not known	complete	3821	0.281009	0.309141	1.72411	56.0383	4.48771	-26.9757	60	0.024003	150.303
1433	Magallana gryphoides	convex up	not known	low	3821	0.134316	0.142719	0.77358	130.038	11.5514	-27.8069	64	0.146074	152.511
1434	Magallana gryphoides	convex down	left	complete	3821	0.343489	0.356354	1.88808	78.5602	2.26308	6.96141	64	0.220791	152.511
1435	Magallana gryphoides	convex up	not known	low	3821	0.168603	0.183688	1.05466	60.2654	11.6536	-17.5168	64	0.082799	152.511
1436	Magallana gryphoides	convex down	right	low	3821	0.252115	0.275757	1.30328	286.942	-13.3576	17.7768	64	0.051244	152.511
1437	Magallana gryphoides	convex down	left	low	3821	0.257065	0.262063	1.50237	98.1172	6.25955	30.7027	64	0	152.511
1438	Magallana gryphoides	convex up	not known	low	3821	0.180599	0.221986	0.96799	71.4407	0.622391	8.70129	60	0	150.303
1439	Magallana gryphoides	convex up	not known	complete	3821	0.180933	0.188451	1.23341	358.778	-12.2772	-10.7834	61	0.01252	100.819
1440	Magallana gryphoides	convex up	not known	complete	3821	0.251733	0.26793	1.70716	63.1617	3.26159	7.49861	61	0.117967	100.819
1441	Magallana gryphoides	convex up	not known	low	3821	0.095184	0.110827	0.50051	161.702	-6.36808	-19.9338	62	0.009527	139.613
1442	Magallana gryphoides	convex down	left	complete	3821	0.124831	0.129953	0.64139	284.049	-12.8918	1.90267	62	0.018025	139.613
1443	Magallana gryphoides	convex down	right	complete	3821	0.319578	0.329291	2.50236	342.295	-1.95377	13.9284	62	0	139.613
1444	Magallana gryphoides	convex down	not known	low	3821	0.236974	0.263454	1.69432	0.587738	-13.2366	-1.50962	62	0.012174	139.613
1445	Magallana gryphoides	convex up	not known	low	3821	0.131504	0.133607	0.79275	82.4631	0.814811	6.61861	6	0	155.154
1446	Magallana gryphoides	convex down	right	low	3821	0.237739	0.257892	1.73264	265.566	10.7716	-9.0428	98	0.026913	150.51
1447	Magallana gryphoides	convex up	not known	low	3821	0.2169	0.238554	1.66076	134.106	6.94311	23.0658	63	0.038202	95.8505
1448	Magallana gryphoides	convex up	not known	low	3821	0.160592	0.18574	1.07244	257.019	14.9131	3.14055	62	0.163655	139.613
1449	Magallana gryphoides	convex up	not known	complete	3821	0.249339	0.262897	1.52944	52.849	-10.3365	11.3728	6	0.199575	155.154
1450	Magallana gryphoides	convex up	not known	complete	3821	0.31691	0.389516	2.5866	235.025	-4.07091	8.57714	6	0.211608	155.154
1451	Magallana gryphoides	convex down	right	complete	3821	0.578663	0.651961	4.35209	281.173	-0.065827	10.7985	6	0.079554	155.154
1452	Magallana gryphoides	convex up	not known	low	3821	0.169199	0.183173	1.33867	149.174	6.1999	3.06736	6	0.034669	155.154
1453	Magallana gryphoides	convex down	right	complete	3821	0.329452	0.341499	2.73214	131.852	-5.14672	8.45396	6	0.076621	155.154
1454	Magallana gryphoides	convex down	left	low	3821	0.201719	0.213552	0.61465	10.787	-9.50725	-6.98778	6	0.256494	155.154
1455	Magallana gryphoides	convex down	not known	complete	3821	0.19139	0.199742	0.86992	148.822	9.62995	-1.49329	63	0.355296	95.8505
1456	Magallana gryphoides	convex down	left	complete	3821	0.147529	0.174175	0.93422	226.851	1.7873	-18.2962	62	0.004001	139.613
1457	Magallana gryphoides	convex up	not known	complete	3821	0.232129	0.251609	1.44223	53.4869	12.9641	3.21434	62	0.015475	139.613
1458	Magallana gryphoides	convex up	not known	low	3821	0.113212	0.12503	0.43697	344.642	1.56969	-16.0208	62	0	139.613
1459	Magallana gryphoides	convex down	left	complete	3821	0.251935	0.260499	1.85457	92.6968	-7.05704	9.41067	62	0.307346	139.613
1460	Magallana gryphoides	convex up	not known	low	3821	0.241812	0.26483	1.62949	176.763	12.4931	3.15642	6	0.382763	155.154
1461	Magallana gryphoides	convex down	left	low	3821	0.294943	0.298879	2.06342	291.777	-2.25482	-10.4608	6	0.034836	155.154
1462	Magallana gryphoides	convex down	left	complete	3821	0.296274	0.300302	2.23588	323.389	-4.03583	2.4474	6	0.191464	155.154
1463	Magallana gryphoides	convex up	not known	complete	3821	0.239673	0.25925	1.29728	287.564	21.6905	-2.4692	6	0.318002	155.154
1464	Magallana gryphoides	convex up	not known	complete	3821	0.361948	0.385322	2.46959	119.367	11.7864	27.9984	164	0.264396	151.706
1465	Magallana gryphoides	convex up	not known	complete	3821	0.238888	0.250236	1.9255	344.945	-4.95216	0.074268	6	0.030493	155.154
1466	Magallana gryphoides	convex up	not known	complete	3821	0.245106	0.256617	1.56155	109.443	-8.90312	2.41875	6	0.20357	155.154
1467	Magallana gryphoides	convex down	left	low	3821	0.255593	0.262749	2.20951	103.279	1.53214	0.753773	6	0.16314	155.154
1468	Magallana gryphoides	convex up	not known	low	3821	0.190965	0.239341	1.05935	125.596	-3.21929	27.8183	188	0.232527	114.386
1469	Magallana gryphoides	convex up	not known	low	3821	0.150877	0.164091	0.81657	138.131	4.93073	6.43387	6	0.131032	155.154
1470	Magallana gryphoides	convex down	right	complete	3821	0.31762	0.330749	2.23597	148.469	2.06327	6.51559	6	0.028476	155.154
1471	Magallana gryphoides	convex up	not known	low	3821	0.153958	0.160451	0.67138	283.949	-5.27163	-9.37312	6	0.01064	155.154
1472	Magallana gryphoides	convex down	right	low	3821	0.144136	0.158911	0.58265	356.017	-0.41371	-1.47271	6	0.009966	155.154
1473	Magallana gryphoides	convex down	right	low	3821	0.139424	0.146575	0.64392	336.59	-6.21197	13.794	6	0.234313	155.154
1474	Magallana gryphoides	convex down	left	low	3821	0.360535	0.369098	2.62097	292.734	-5.04956	-6.2402	6	0.375625	155.154
1475	Magallana gryphoides	convex down	right	complete	3821	0.357229	0.363821	1.93383	100.037	3.92098	3.09904	62	0.380777	139.613
1476	Magallana gryphoides	convex down	right	complete	3821	0.216791	0.228455	1.19934	99.0929	-2.10429	18.4117	62	0.444167	139.613
1477	Magallana gryphoides	convex down	right	complete	3821	0.25296	0.265618	2.06803	310.972	14.8907	14.6482	62	0.056959	139.613
1478	Magallana gryphoides	convex down	left	low	3821	0.238605	0.246382	1.72138	307.546	-10.761	-6.93387	62	0.306564	139.613
1479	Magallana gryphoides	convex down	right	low	3821	0.179646	0.195492	1.53528	98.8124	15.6781	5.65444	62	0.116537	139.613
1480	Magallana gryphoides	convex up	not known	low	3821	0.180241	0.194042	1.04549	307.03	1.98191	-7.47321	56	0.177023	129.107
1481	Magallana gryphoides	convex up	not known	complete	3821	0.208177	0.228133	1.39719	318.964	-10.0668	4.48242	56	0.275265	129.107
1482	Magallana gryphoides	convex down	right	low	3821	0.200388	0.214198	1.23164	108.574	-11.457	12.0962	56	0.423601	129.107
1483	Magallana gryphoides	convex up	not known	complete	3821	0.386664	0.394265	2.35761	42.5234	3.6908	5.45186	61	0.027914	100.819
1484	Magallana gryphoides	convex up	not known	complete	3821	0.170868	0.205503	1.13403	81.3369	-3.3095	22.657	55	0	164.163
1485	Magallana gryphoides	convex up	not known	complete	3821	0.257958	0.274893	1.47752	335.004	7.10059	23.8955	56	0.074357	129.107
1486	Magallana gryphoides	convex up	not known	low	3821	0.28518	0.332687	1.95467	189.974	5.08574	-3.36351	56	0.150962	129.107
1487	Magallana gryphoides	convex down	left	complete	3821	0.238633	0.261013	2.12388	13.5362	-8.99293	4.63072	6	0.081215	155.154
1488	Magallana gryphoides	convex down	right	low	3821	0.21336	0.228455	0.84299	233.856	-6.05117	41.528	6	0.013571	155.154
1489	Magallana gryphoides	convex down	right	complete	3821	0.305965	0.330836	2.03176	246.974	2.61899	6.2019	56	0.055365	129.107
1490	Magallana gryphoides	convex up	not known	complete	3821	0.198732	0.217174	1.03238	239.442	2.89312	21.0943	56	0.065246	129.107
1491	Magallana gryphoides	convex down	right	complete	3821	0.508695	0.526424	3.13603	291.169	-5.88301	19.1822	188	0.003301	114.386
1492	Magallana gryphoides	convex up	not known	low	3821	0.196927	0.243671	1.50145	258.493	0.344562	22.83	188	0	114.386
1493	Magallana gryphoides	convex down	right	complete	3821	0.252215	0.281464	1.50017	43.1992	15.4185	-28.0012	188	0.009255	114.386
1494	Magallana gryphoides	convex down	not known	low	3821	0.278222	0.2879	2.46127	246.048	11.36	5.17611	164	0.022597	151.706
1495	Magallana gryphoides	convex up	not known	complete	3821	0.1805	0.184982	0.96318	302.453	2.70766	21.3483	164	0.021948	151.706
1496	Magallana gryphoides	convex up	not known	low	3821	0.20727	0.231092	1.3651	67.63	17.908	17.2862	62	0.039772	139.613
1497	Magallana gryphoides	convex down	left	low	3821	0.198781	0.21561	1.54379	311.709	1.39248	-2.30412	238	0	84.9531
1498	Magallana gryphoides	convex down	right	complete	3821	0.173193	0.195188	1.32143	223.544	23.2562	-1.32164	64	0.160789	152.511
1499	Magallana gryphoides	convex up	not known	low	3821	0.114248	0.12256	0.57031	191.58	-0.724172	2.77174	98	0.002136	150.51
1500	Magallana gryphoides	convex up	not known	complete	3821	0.421544	0.435931	3.58389	320.906	-0.340117	8.47929	98	0.220501	150.51
1501	Magallana gryphoides	convex down	left	complete	3821	0.169915	0.192452	0.86251	305.538	-10.0992	5.11928	6	0.336704	155.154
1502	Magallana gryphoides	convex up	not known	complete	3821	0.301152	0.339911	1.87136	295.363	-2.14399	-37.8348	6	0.297456	155.154
1503	Magallana gryphoides	convex up	not known	low	3821	0.130357	0.134324	0.64509	289.656	2.67488	-6.27097	63	0.00621	95.8505
1504	Magallana gryphoides	convex up	not known	low	3821	0.19047	0.222612	1.51885	298.02	2.11555	-0.568337	164	0	151.706
1505	Magallana gryphoides	convex up	not known	complete	3821	0.214173	0.234784	1.27325	274.986	-4.28623	9.66327	164	0	151.706
1506	Magallana gryphoides	convex down	not known	complete	3821	0.313678	0.349031	2.01353	119.332	7.87443	5.44798	188	0	114.386
1507	Magallana gryphoides	convex down	left	complete	3821	0.23486	0.307781	1.34637	167.268	-10.5751	30.8281	188	0.140899	114.386
1508	Magallana gryphoides	convex down	left	complete	3821	0.23983	0.288973	2.38657	270.136	6.97581	15.8086	164	0.039789	151.706
1509	Magallana gryphoides	convex down	not known	low	3821	0.161053	0.166158	0.94426	47.4367	4.23384	12.5535	164	0.034544	151.706
1510	Magallana gryphoides	convex up	not known	low	3821	0.111168	0.118372	0.36818	302.387	-15.4163	25.2308	6	0.068855	155.154
1511	Magallana gryphoides	convex up	not known	low	3821	0.198531	0.21147	1.39556	282.255	-6.39744	10.9606	6	0	155.154
1512	Magallana gryphoides	convex down	left	low	3821	0.220332	0.229275	0.9706	122.398	-3.95888	-12.852	6	0.052948	155.154
1513	Magallana gryphoides	convex down	right	low	3821	0.155702	0.16398	0.58073	240.082	10.728	-13.6262	6	0.308063	155.154
1514	Magallana gryphoides	convex down	right	low	3821	0.280409	0.289432	1.18175	265.833	-3.13224	-0.222667	60	0.024574	150.303
1515	Magallana gryphoides	convex up	not known	low	3821	0.119026	0.126839	0.47344	48.1779	4.93873	13.2642	63	0.250169	95.8505
1516	Magallana gryphoides	convex up	not known	low	3821	0.106354	0.117652	0.42264	124.29	8.01712	-18.9063	94	0.054918	91.0473
1517	Magallana gryphoides	convex up	not known	complete	3821	0.2393	0.255236	1.5474	278.18	-4.8193	15.0732	94	0	91.0473
1518	Magallana gryphoides	convex up	not known	complete	3821	0.234893	0.25006	2.2283	142.31	-4.34216	10.9154	95	0.127272	87.4682
1519	Magallana gryphoides	convex down	right	complete	3821	0.189715	0.204227	0.89809	41.2105	5.70891	25.1357	94	0.33817	91.0473
1520	Magallana gryphoides	convex down	not known	low	3821	0.156901	0.177947	0.80055	284.342	1.25104	32.1898	95	0.388501	87.4682
1521	Magallana gryphoides	convex up	not known	complete	3821	0.234751	0.24462	1.40719	259.749	0.260979	25.4496	60	0.279123	150.303
1522	Magallana gryphoides	convex up	not known	low	3821	0.159568	0.171255	1.29098	137.731	4.49196	-8.85949	60	0.058345	150.303
1523	Magallana gryphoides	convex down	right	low	3821	0.173076	0.183172	0.66421	248.197	11.066	16.4453	60	0.038452	150.303
1524	Magallana gryphoides	convex up	not known	low	3821	0.101087	0.109234	0.44081	215.571	7.31324	35.7525	238	0.152064	84.9531
1525	Magallana gryphoides	convex down	right	complete	3821	0.14633	0.174374	0.50666	91.725	-18.247	-8.8989	238	0.234009	84.9531
1526	Magallana gryphoides	convex down	right	low	3821	0.252706	0.263402	1.08544	274.02	-2.62797	14.8415	5	0	144.747
1527	Magallana gryphoides	convex up	not known	low	3821	0.228233	0.237732	1.24534	292.761	-2.54609	22.9775	62	0.110818	139.613
1528	Magallana gryphoides	convex down	right	complete	3821	0.249511	0.260007	1.30115	303.467	2.04368	29.9053	62	0.087532	139.613
1529	Magallana gryphoides	convex up	not known	complete	3821	0.152676	0.163934	0.82786	335.762	-11.0046	-2.689	55	0.067255	164.163
1530	Magallana gryphoides	convex down	not known	complete	3821	0.140031	0.155685	0.63741	235.005	-5.94714	1.0071	55	0.115404	164.163
1531	Magallana gryphoides	convex up	not known	complete	3821	0.372986	0.407733	2.43994	210.365	0.596594	25.5274	56	0.02991	129.107
1532	Magallana gryphoides	convex up	not known	complete	3821	0.188152	0.205627	1.30708	170.45	9.91276	3.07235	56	0.005271	129.107
1533	Magallana gryphoides	convex up	not known	low	3821	0.179408	0.195046	1.57573	260.433	3.40259	15.6754	188	0	114.386
1534	Magallana gryphoides	convex down	right	low	3821	0.215862	0.221711	1.26206	216.351	6.06787	3.33255	188	0	114.386
1535	Magallana gryphoides	convex down	right	complete	3821	0.271769	0.294547	1.61898	308.525	-2.24546	-1.46522	164	0.162037	151.706
1536	Magallana gryphoides	convex down	left	low	3821	0.296561	0.309716	2.29614	288.415	4.18882	13.7863	164	0.059584	151.706
1537	Magallana gryphoides	convex up	not known	complete	3821	0.452812	0.479133	4.35865	112.196	-3.55799	9.74841	164	0	151.706
1538	Magallana gryphoides	convex up	not known	complete	3821	0.281038	0.29604	1.81158	263.494	2.35026	5.34721	164	0.042305	151.706
1539	Magallana gryphoides	convex up	not known	complete	3821	0.156038	0.160677	0.60708	25.3256	-5.54673	7.27775	189	0.239689	153.641
1540	Magallana gryphoides	convex up	not known	complete	3821	0.241581	0.271172	1.30412	55.6087	2.4621	15.5059	6	0.242235	155.154
1541	Magallana gryphoides	convex down	left	low	3821	0.215357	0.25966	1.04543	57.727	0.500137	35.8952	189	0.222179	153.641
1542	Magallana gryphoides	convex down	right	complete	3821	0.371254	0.397795	2.35863	112.762	5.97381	14.0392	100	0	102.918
1543	Magallana gryphoides	convex up	not known	low	3821	0.148391	0.152171	0.83452	114.203	-2.3414	0.985565	100	0.11076	102.918
1544	Magallana gryphoides	convex down	right	complete	3821	0.295331	0.302241	1.53519	243.384	2.05848	10.3343	100	0.08243	102.918
1545	Magallana gryphoides	convex up	not known	low	3821	0.259759	0.280691	2.38934	147.647	0.956042	-24.7476	6	0	155.154
1546	Magallana gryphoides	convex down	right	complete	3821	0.240914	0.268093	1.63773	125.238	4.47441	33.6502	64	0.296547	152.511
1547	Magallana gryphoides	convex up	not known	complete	4012	0.245317	0.262157	1.38876	137.841	-10.0767	11.8677	267	0.128222	137.811
1548	Magallana gryphoides	convex down	right	complete	4012	0.186846	0.20249	1.4926	126.337	-7.20171	-0.813455	267	0.199829	137.811
1549	Magallana gryphoides	convex up	not known	low	4012	0.177188	0.181903	1.07813	249.523	4.71064	12.8893	267	0.235915	137.811
1550	Magallana gryphoides	convex down	right	complete	4012	0.09504	0.100528	0.31008	105.267	0.147954	20.6655	178	0.230321	154.75
1551	Magallana gryphoides	convex down	right	low	4012	0.220162	0.253812	1.66928	257.111	4.4613	6.25086	178	0.017854	154.75
1552	Magallana gryphoides	convex down	right	complete	4012	0.188858	0.199672	0.91092	51.958	-3.16013	-13.0938	178	0.053092	154.75
1553	Magallana gryphoides	convex down	left	complete	4012	0.167915	0.178056	1.18087	190.153	-1.17441	6.82042	14	0.560229	157.514
1554	Magallana gryphoides	convex up	not known	complete	4012	0.180288	0.217582	1.31808	291.334	10.3758	10.8769	14	0.442244	157.514
1555	Magallana gryphoides	convex down	right	low	4012	0.201655	0.221442	1.30806	86.8469	10.502	-8.29377	14	0.300198	157.514
1556	Magallana gryphoides	convex up	not known	low	4012	0.159216	0.176115	0.68797	36.9088	4.99901	3.98169	14	0.386272	157.514
1557	Magallana gryphoides	convex up	not known	complete	4012	0.129596	0.139138	1.0115	215.488	-1.78952	-12.7217	14	0.107809	157.514
1558	Magallana gryphoides	convex up	not known	complete	4012	0.164485	0.169456	0.76536	74.2557	7.10529	-18.5219	14	0.058195	157.514
1559	Magallana gryphoides	convex up	not known	complete	4012	0.337598	0.345802	3.13836	110.137	4.82593	-8.84725	14	0.049685	157.514
1560	Magallana gryphoides	convex down	right	complete	4012	0.306636	0.314917	2.14193	337.381	-4.60847	11.8912	14	0.216791	157.514
1561	Magallana gryphoides	not known	not known	low	4012	0.142321	0.154608	0.97555	229.97	4.88161	-12.4246	14	0.312054	157.514
1562	Magallana gryphoides	convex up	not known	low	4012	0.175585	0.197689	1.20624	170.179	11.3806	10.2271	178	0.502769	154.75
1563	Magallana gryphoides	convex up	not known	low	4012	0.097663	0.105255	0.33394	109.763	4.44082	-12.581	14	0.451167	157.514
1564	Magallana gryphoides	convex up	not known	complete	4012	0.299356	0.301731	2.50671	20.3165	1.61407	-2.31636	14	0.295397	157.514
1565	Magallana gryphoides	convex up	not known	complete	4012	0.200598	0.22736	1.45673	309.529	-3.46596	-2.46784	14	0.46203	157.514
1566	Magallana gryphoides	convex up	not known	complete	4012	0.335067	0.341024	2.13473	265.894	0.335368	-2.02469	178	0.316758	154.75
1567	Magallana gryphoides	convex down	left	complete	4012	0.399334	0.405446	3.78739	357.983	-5.47119	-12.6024	14	0.319815	157.514
1568	Magallana gryphoides	convex down	right	complete	4012	0.333972	0.357919	2.44048	90.865	3.14281	17.7824	178	0.332044	154.75
1569	Magallana gryphoides	convex up	not known	complete	4012	0.438293	0.466465	3.79189	266.924	2.04423	-0.291823	178	0.221081	154.75
1570	Magallana gryphoides	convex down	left	complete	4012	0.201672	0.234828	1.61721	197.297	9.33143	-2.06734	274	0.021355	122.311
1571	Magallana gryphoides	convex down	left	low	4012	0.21289	0.249496	1.3502	309.083	-11.2878	-2.87278	274	0	122.311
1572	Magallana gryphoides	convex up	not known	complete	4012	0.163709	0.178649	0.72313	65.1452	12.753	-16.3804	274	0.05667	122.311
1573	Magallana gryphoides	convex up	not known	complete	4012	0.126129	0.136655	0.66233	151.575	-7.80777	1.97531	274	0.070553	122.311
1574	Magallana gryphoides	convex up	not known	complete	4012	0.207652	0.225654	1.72357	7.54188	13.1779	3.0417	274	0.24963	122.311
1575	Magallana gryphoides	convex up	not known	complete	4012	0.220241	0.236665	1.37831	16.1544	7.80824	-0.830641	174	0.400522	150.447
1576	Magallana gryphoides	convex down	left	complete	4012	0.079149	0.089916	0.30532	264.539	-14.6223	16.1102	270	0.41801	136.686
1577	Magallana gryphoides	convex down	left	complete	4012	0.174205	0.187229	1.0058	223.823	3.22482	17.9329	270	0.305267	136.686
1578	Magallana gryphoides	convex up	not known	complete	4012	0.29125	0.302805	2.42035	351.242	-12.8136	9.55546	174	0.321078	150.447
1579	Magallana gryphoides	convex down	left	complete	4012	0.245126	0.274017	2.38224	207.74	-9.98555	-10.4433	270	0.198808	136.686
1580	Magallana gryphoides	convex up	not known	complete	4012	0.269608	0.290113	2.21568	106.807	3.52941	-8.00572	174	0.082084	150.447
1581	Magallana gryphoides	convex down	left	low	4012	0.147729	0.165699	0.70156	113.817	11.1038	-13.2939	174	0.131887	150.447
1582	Magallana gryphoides	convex down	right	low	4012	0.244634	0.252922	1.67395	341.576	-4.47824	17.1896	174	0.180466	150.447
1583	Magallana gryphoides	convex down	left	complete	4012	0.173422	0.181056	0.84874	334.224	3.19464	41.3018	174	0.263335	150.447
1584	Magallana gryphoides	convex up	not known	complete	4012	0.367915	0.380574	2.81198	293.045	6.19793	0.147909	174	0.161074	150.447
1585	Magallana gryphoides	convex up	not known	low	4012	0.16607	0.230882	0.64456	86.6294	15.6653	-42.0854	274	0.254145	122.311
1586	Magallana gryphoides	convex down	right	complete	4012	0.166123	0.189954	0.94478	52.7432	17.1604	6.22228	174	0.246497	150.447
1587	Magallana gryphoides	convex up	not known	low	4012	0.238084	0.256775	1.59363	116.764	9.82821	-7.6165	174	0.299446	150.447
1588	Magallana gryphoides	convex down	right	complete	4012	0.229849	0.240322	1.67468	321.81	-13.9274	0.324211	174	0.20326	150.447
1589	Magallana gryphoides	convex up	not known	complete	4012	0.13619	0.149679	0.7586	83.9521	5.87101	-2.28707	274	0.243765	122.311
1590	Magallana gryphoides	convex up	not known	complete	4012	0.261026	0.271815	1.86624	353.799	-7.74625	-7.87453	274	0.001367	122.311
1591	Magallana gryphoides	convex up	not known	low	4012	0.11866	0.132156	0.60082	177.993	-5.95282	12.3822	274	0	122.311
1592	Magallana gryphoides	convex down	left	complete	4012	0.532089	0.574666	3.75636	198.269	-0.780556	-5.79011	178	0	154.75
1593	Magallana gryphoides	convex up	not known	low	4012	0.197911	0.207507	0.77157	226.085	16.7511	13.9123	178	0.02009	154.75
1594	Magallana gryphoides	convex up	not known	low	4012	0.188252	0.201222	1.01024	347.207	0.831813	18.8638	178	0.130431	154.75
1595	Magallana gryphoides	convex down	right	complete	4012	0.204237	0.21387	1.32339	344.965	-5.36328	-3.50945	178	0.031057	154.75
1596	Magallana gryphoides	convex up	not known	low	4012	0.102455	0.105944	0.30587	89.3566	7.19591	9.66606	178	0.257644	154.75
1597	Magallana gryphoides	convex down	left	complete	4012	0.086851	0.108082	0.50859	18.9059	21.1811	-11.0318	178	0.220031	154.75
1598	Magallana gryphoides	convex down	right	complete	4012	0.297945	0.306582	2.15653	341.143	0.022531	-9.12006	178	0.016971	154.75
1599	Magallana gryphoides	convex up	not known	complete	4012	0.162163	0.179591	0.80488	106.886	2.55961	19.6411	178	0	154.75
1600	Magallana gryphoides	convex down	left	complete	4012	0.361888	0.373633	3.54016	21.9696	-7.04701	-1.07431	178	0.224823	154.75
1601	Magallana gryphoides	convex up	not known	low	4012	0.159615	0.171581	1.50951	101.55	-0.663671	-7.72457	178	0.010684	154.75
1602	Magallana gryphoides	convex down	right	complete	4012	0.309833	0.322364	2.36513	137.909	13.6654	-23.5619	178	0.140151	154.75
1603	Magallana gryphoides	convex up	not known	low	4012	0.141818	0.146435	0.58313	134.281	2.19648	25.936	267	0.040222	137.811
1604	Magallana gryphoides	convex down	left	complete	4012	0.214773	0.247713	1.78412	322.113	-12.7622	9.30143	267	0.117256	137.811
1605	Magallana gryphoides	convex up	not known	low	4012	0.122318	0.126566	0.60103	5.91944	2.16101	-14.5526	179	0	113.732
1606	Magallana gryphoides	convex up	not known	complete	4012	0.2991	0.324133	2.66554	171.818	-8.88199	7.80539	179	0	113.732
1607	Magallana gryphoides	convex up	not known	low	4012	0.099816	0.106712	0.55782	136.079	8.44229	-9.27683	179	0	113.732
1608	Magallana gryphoides	convex up	not known	complete	4012	0.237351	0.245296	1.98864	300.235	-4.38332	10.3505	274	0	122.311
1609	Magallana gryphoides	convex down	right	complete	4012	0.350928	0.368974	2.79616	170.283	-6.84788	27.1284	274	0.04429	122.311
1610	Magallana gryphoides	convex up	not known	complete	4012	0.210396	0.238092	1.3362	62.7348	23.899	12.2717	175	0.007648	160.446
1611	Magallana gryphoides	convex up	not known	complete	4012	0.355823	0.385067	3.49646	133.284	-1.60094	-5.57269	175	0	160.446
1612	Magallana gryphoides	convex up	not known	low	4012	0.164491	0.190954	1.18594	101.948	13.7634	2.31047	175	0	160.446
1613	Magallana gryphoides	convex up	not known	complete	4012	0.126375	0.15374	0.57616	86.1526	13.0765	-5.21161	175	0.027248	160.446
1614	Magallana gryphoides	convex up	not known	low	4012	0.130875	0.133557	0.6519	36.9355	2.1386	-6.75783	174	0.045655	150.447
1615	Magallana gryphoides	convex down	not known	complete	4012	0.231286	0.240633	1.2622	24.3281	4.18359	-11.4267	174	0.039126	150.447
1616	Magallana gryphoides	convex down	left	low	4012	0.283586	0.30188	1.73741	169.65	-8.84602	7.9353	174	0.046069	150.447
1617	Magallana gryphoides	convex up	not known	complete	4012	0.149092	0.164046	0.7103	19.2368	3.74476	-24.8328	174	0.005304	150.447
1618	Magallana gryphoides	convex up	not known	low	4012	0.099236	0.114624	0.55569	356.976	-12.2529	-15.5062	174	0.023499	150.447
1619	Magallana gryphoides	convex up	not known	low	4012	0.193033	0.195889	0.76336	228.599	5.37692	13.4225	174	0.077454	150.447
1620	Magallana gryphoides	convex down	left	complete	4012	0.372507	0.383105	3.45972	22.5423	6.86227	-8.32708	174	0	150.447
1621	Magallana gryphoides	convex up	not known	low	4012	0.214118	0.23305	1.95361	114.819	9.11265	-1.78154	174	0.231071	150.447
1622	Magallana gryphoides	convex up	not known	low	4012	0.131865	0.14101	0.78454	344.105	12.7884	2.82462	174	0.213441	150.447
1623	Magallana gryphoides	convex down	right	complete	4012	0.103627	0.152551	0.3583	255.15	-8.16336	30.6311	174	0.149297	150.447
1624	Magallana gryphoides	convex up	not known	complete	4012	0.303084	0.310967	2.75014	21.1044	6.59932	2.41268	229	0.316277	139.858
1625	Magallana gryphoides	convex up	not known	complete	4012	0.215966	0.2838	1.75983	7.06398	-1.09029	-9.73404	174	0.325698	150.447
1626	Magallana gryphoides	convex down	left	low	4012	0.234468	0.240391	1.67622	19.4452	-7.19133	-15.9353	174	0.302268	150.447
1627	Magallana gryphoides	convex up	not known	complete	4012	0.127787	0.132266	0.60844	291.199	4.24432	-1.74345	174	0.263765	150.447
1628	Magallana gryphoides	convex up	not known	complete	4012	0.108279	0.114596	0.48124	324.831	0.368517	8.68394	229	0.238492	139.858
1629	Magallana gryphoides	convex down	left	complete	4012	0.318717	0.346248	3.31454	161.693	1.24438	-13.9835	229	0.150221	139.858
1630	Magallana gryphoides	convex down	right	complete	4012	0.153798	0.166365	1.0168	217.317	18.103	-15.1616	229	0.116323	139.858
1631	Magallana gryphoides	convex up	not known	complete	4012	0.272176	0.31257	1.74884	17.3182	9.44569	-19.4045	229	0.261523	139.858
1632	Magallana gryphoides	convex up	not known	low	4012	0.198064	0.206146	1.1578	289.495	-8.93722	26.8901	229	0.09905	139.858
1633	Magallana gryphoides	convex down	right	low	4012	0.153964	0.165268	0.89658	287.275	-2.45422	14.2552	229	0	139.858
1634	Magallana gryphoides	convex up	not known	complete	4012	0.186454	0.198248	1.09785	283.722	0.507165	-4.71905	229	0.163694	139.858
1635	Magallana gryphoides	convex up	not known	low	4012	0.119288	0.124349	0.4375	219.361	1.22187	-13.6267	174	0.186815	150.447
1636	Magallana gryphoides	convex down	right	complete	4012	0.192518	0.21671	1.44938	177.995	22.1294	-5.69616	174	0	150.447
1637	Magallana gryphoides	convex up	not known	complete	4012	0.259486	0.271369	1.66821	122.289	14.3803	8.50099	176	0	134.306
1638	Magallana gryphoides	convex up	not known	complete	4012	0.186665	0.203621	0.87163	117.79	-2.99193	16.2786	176	0.034365	134.306
1639	Magallana gryphoides	convex down	right	complete	4012	0.3082	0.322944	1.73237	150.37	-4.07003	-26.3471	176	0.082281	134.306
1640	Magallana gryphoides	convex up	not known	low	4012	0.116269	0.12855	0.65075	311.212	-10.994	-3.40235	174	0.224243	150.447
1641	Magallana gryphoides	convex up	not known	complete	4012	0.267051	0.279615	1.6939	273.26	-6.64916	-26.7023	176	0.260512	134.306
1642	Magallana gryphoides	convex down	right	complete	4012	0.223123	0.235129	1.35131	69.0527	4.43749	0.653782	229	0.276745	139.858
1643	Magallana gryphoides	convex up	not known	complete	4012	0.399132	0.411218	3.31342	266.566	1.38032	8.95684	229	0.120211	139.858
1644	Magallana gryphoides	convex up	not known	low	4012	0.179417	0.217938	1.21213	26.3642	-2.32502	10.0569	67	0	159.265
1645	Magallana gryphoides	convex up	not known	complete	4012	0.321791	0.382597	3.08919	31.6568	6.17379	-0.827223	67	0	159.265
1646	Magallana gryphoides	convex up	not known	complete	4012	0.132782	0.148595	0.7283	95.6948	5.58298	-6.36473	176	0.246579	134.306
1647	Magallana gryphoides	convex up	not known	complete	4012	0.152272	0.178294	0.67468	221.734	-15.1334	8.60135	176	0.180865	134.306
1648	Magallana gryphoides	convex up	not known	low	4012	0.24535	0.266846	1.85215	146.034	3.96595	-1.1074	176	0.083379	134.306
1649	Magallana gryphoides	convex down	left	low	4012	0.309933	0.323286	2.38932	52.5082	6.50675	10.1973	179	0.045364	113.732
1650	Magallana gryphoides	convex up	not known	complete	4012	0.160396	0.165771	0.85899	220.706	-0.81387	6.0726	179	0.004908	113.732
1651	Magallana gryphoides	convex up	not known	complete	4012	0.204074	0.211013	0.92683	327.6	-0.599542	-23.9663	177	0	165.228
1652	Magallana gryphoides	convex down	right	complete	4012	0.170735	0.176694	0.96687	325.076	-0.733048	-1.43485	179	0	113.732
1653	Magallana gryphoides	convex down	right	low	4012	0.201692	0.216462	2.62777	223.358	11.5047	-8.48147	267	0	137.811
1654	Magallana gryphoides	convex up	not known	complete	4012	0.152763	0.159782	0.8817	94.8683	1.33651	-6.60177	267	0.07592	137.811
1655	Magallana gryphoides	convex down	not known	complete	4012	0.186994	0.197423	0.99973	280.141	-8.99346	5.57736	267	0.13293	137.811
1656	Magallana gryphoides	convex up	not known	complete	4012	0.361646	0.372677	3.0835	174.817	0.637019	11.7006	267	0	137.811
1657	Magallana gryphoides	convex up	not known	complete	4012	0.276669	0.294373	1.90443	40.3206	-13.1202	3.89496	178	0.104596	154.75
1658	Magallana gryphoides	convex up	not known	low	4012	0.149548	0.172956	0.93679	88.8921	21.0277	-8.7489	178	0.039806	154.75
1659	Magallana gryphoides	convex up	not known	low	4012	0.151608	0.16604	1.22295	96.3273	11.7504	7.87321	178	0.084147	154.75
1660	Magallana gryphoides	convex down	left	complete	4012	0.318174	0.333395	2.58908	355.211	-5.60961	10.6619	267	0.068366	137.811
1661	Magallana gryphoides	convex up	not known	low	4012	0.162496	0.165894	1.40472	168.106	-3.54756	5.87588	267	0.020572	137.811
1662	Magallana gryphoides	convex down	right	low	4012	0.157445	0.169989	1.36073	161.726	-5.67797	13.4152	267	0	137.811
1663	Magallana gryphoides	convex up	not known	low	4012	0.108456	0.123508	0.63186	6.00471	26.6352	2.48934	178	0	154.75
1664	Magallana gryphoides	convex up	not known	low	4012	0.185007	0.189822	0.92861	208.471	-9.94829	-8.75278	178	0.367952	154.75
1665	Magallana gryphoides	convex up	not known	low	4012	0.133248	0.154662	0.63384	145.81	-1.04852	24.3292	179	0.023552	113.732
1666	Magallana gryphoides	convex down	left	low	4012	0.203959	0.226653	0.99492	53.4187	7.88151	2.9936	174	0.053058	150.447
1667	Magallana gryphoides	convex down	left	complete	4012	0.266387	0.274804	2.40442	19.0554	2.66188	-1.36224	274	0.014977	122.311
1668	Magallana gryphoides	convex down	not known	low	4012	0.084567	0.1008	0.40409	159.821	11.1097	17.7348	176	0.252069	134.306
1669	Magallana gryphoides	convex down	left	low	4012	0.233835	0.26814	1.84965	108.807	2.97799	15.2662	178	0.084341	154.75
1670	Magallana gryphoides	convex up	not known	low	4012	0.147543	0.168873	0.52217	78.4448	9.80564	56.7692	274	0.254415	122.311
1671	Magallana gryphoides	convex up	not known	complete	4012	0.149059	0.164373	0.95498	272.944	2.05438	-1.75207	174	0.047093	150.447
1672	Magallana gryphoides	convex up	not known	complete	4212	0.400576	0.421168	2.92928	33.2912	4.9321	28.5137	229	0.23758	139.858
1673	Magallana gryphoides	convex up	not known	complete	4212	0.300759	0.317882	2.89981	20.7949	11.4002	-1.79929	229	0.161337	139.858
1674	Magallana gryphoides	convex down	left	complete	4212	0.328479	0.358573	2.32622	19.4217	17.1452	-4.70007	177	0.150653	165.228
1675	Magallana gryphoides	convex up	not known	complete	4212	0.325108	0.377687	2.56702	352.076	-24.1278	16.2374	229	0.032705	139.858
1676	Magallana gryphoides	convex down	left	low	4212	0.270284	0.350563	2.25757	114.89	4.08423	16.2674	229	0	139.858
1677	Magallana gryphoides	convex down	left	complete	4212	0.291889	0.30533	2.39522	137.683	-1.80693	-9.68785	229	0	139.858
1678	Magallana gryphoides	convex up	not known	complete	4212	0.267431	0.27873	1.57423	169.964	3.29761	-14.9702	229	0.029233	139.858
1679	Magallana gryphoides	convex up	not known	low	4212	0.171168	0.188823	1.10382	125.017	2.8672	12.1626	229	0.064802	139.858
1680	Magallana gryphoides	convex up	not known	complete	4212	0.450316	0.493882	3.24188	107.529	5.04042	-1.68464	229	0.281268	139.858
1681	Magallana gryphoides	convex down	right	complete	4212	0.312569	0.365774	2.05764	67.7738	-1.95727	-15.9279	229	0.113171	139.858
1682	Magallana gryphoides	convex up	not known	low	4212	0.266975	0.286313	2.1809	224.115	1.15155	-9.35302	229	0.035703	139.858
1683	Magallana gryphoides	convex down	right	complete	4212	0.231845	0.24281	1.0849	113.691	10.4291	-7.93582	229	0	139.858
1684	Magallana gryphoides	convex down	right	complete	4212	0.278812	0.311905	1.61836	88.807	7.32088	-27.5921	229	0.258844	139.858
1685	Magallana gryphoides	convex up	not known	low	4212	0.410397	0.426331	1.60202	92.0858	11.4992	-46.3083	229	0.117201	139.858
1686	Magallana gryphoides	convex up	not known	low	4212	0.209516	0.230384	1.41187	61.4023	11.1224	-8.20786	65	0.114494	145.327
1687	Magallana gryphoides	convex down	right	complete	4212	0.285141	0.297153	2.09255	212.601	6.61033	19.0256	65	0.130124	145.327
1688	Magallana gryphoides	convex up	not known	low	4212	0.189677	0.197724	1.43333	171.82	4.19246	-14.7262	65	0.137372	145.327
1689	Magallana gryphoides	convex down	right	low	4212	0.267854	0.290899	1.75741	110.145	2.22125	-1.18612	65	0.042855	145.327
1690	Magallana gryphoides	convex up	not known	complete	4212	0.23533	0.244689	1.39029	133.011	3.07301	8.88188	266	0.169856	132.141
1691	Magallana gryphoides	convex down	not known	complete	4212	0.138281	0.160949	0.66284	271.333	-26.2756	-9.17696	65	0	145.327
1692	Magallana gryphoides	convex down	right	low	4212	0.235052	0.249047	1.75996	94.608	3.16221	6.42119	67	0.198021	159.265
1693	Magallana gryphoides	convex up	not known	low	4212	0.262697	0.280879	1.9147	257.845	-4.26519	-12.5088	65	0.270189	145.327
1694	Magallana gryphoides	convex down	right	complete	4212	0.199897	0.219668	1.04308	100.06	11.8191	-9.2597	67	0.063103	159.265
1695	Magallana gryphoides	convex up	not known	complete	4212	0.240196	0.262296	2.10843	78.9598	4.91421	-14.8202	67	0.270497	159.265
1696	Magallana gryphoides	convex up	not known	complete	4212	0.292772	0.297762	2.55562	96.0592	-3.12717	-13.2232	67	0.292216	159.265
1697	Magallana gryphoides	convex down	right	complete	4212	0.179205	0.19723	1.0519	171.098	22.983	9.74341	65	0.356827	145.327
1698	Magallana gryphoides	convex up	not known	complete	4212	0.157086	0.169524	0.65496	158.892	17.9469	-11.2242	65	0.074626	145.327
1699	Magallana gryphoides	convex up	not known	complete	4212	0.267904	0.276369	2.03177	87.1773	9.66962	10.7271	266	0.181102	132.141
1700	Magallana gryphoides	convex down	left	complete	4212	0.244476	0.256972	1.59098	6.34092	6.50568	14.6621	65	0.173396	145.327
1701	Magallana gryphoides	convex down	left	low	4212	0.287378	0.338409	2.17067	77.3435	19.4387	-9.16984	65	0.395554	145.327
1702	Magallana gryphoides	convex down	right	low	4212	0.19505	0.207606	1.27498	125.117	-0.810678	32.4267	266	0.407683	132.141
1703	Magallana gryphoides	convex down	left	complete	4212	0.249402	0.27051	1.98805	116.198	11.8481	11.4013	65	0.27721	145.327
1704	Magallana gryphoides	convex up	not known	complete	4212	0.272656	0.283966	1.86328	133.753	-8.55742	4.80958	266	0.395453	132.141
1705	Magallana gryphoides	convex down	left	complete	4212	0.34084	0.37682	3.18766	155.983	-4.18044	-14.3024	66	0.221791	110.256
1706	Magallana gryphoides	convex down	left	low	4212	0.313614	0.363809	2.45184	335.329	-1.41743	-15.4089	66	0.380955	110.256
1707	Magallana gryphoides	convex down	right	complete	4212	0.323329	0.34424	1.84024	318.259	9.37808	23.2281	66	0.035291	110.256
1708	Magallana gryphoides	convex down	left	complete	4212	0.304393	0.327069	2.43862	330.059	-2.43176	-0.876254	237	0.013532	164.546
1709	Magallana gryphoides	convex up	not known	complete	4212	0.308106	0.318734	2.18088	156.551	-4.44409	-2.56266	66	0.109913	110.256
1710	Magallana gryphoides	convex up	not known	complete	4212	0.31581	0.345468	2.11464	271.286	7.33493	-15.8908	237	0.001759	164.546
1711	Magallana gryphoides	convex down	right	low	4212	0.22887	0.250929	1.79741	283.103	7.74406	7.58335	237	0	164.546
1712	Magallana gryphoides	convex down	left	complete	4212	0.253132	0.263305	2.23191	142.09	10.8336	2.2986	237	0.004121	164.546
1713	Magallana gryphoides	convex down	left	complete	4212	0.17674	0.20175	1.32128	204.869	17.5143	5.91662	237	0.103505	164.546
1714	Magallana gryphoides	convex down	right	complete	4212	0.323993	0.351832	2.51437	213.338	-10.3451	-5.14284	237	0.006508	164.546
1715	Magallana gryphoides	convex up	not known	low	4212	0.177623	0.183768	1.13981	283.437	-9.93025	5.59152	237	0.026066	164.546
1716	Magallana gryphoides	convex down	right	complete	4212	0.183728	0.196669	1.02987	112.543	-2.07077	8.52158	237	0.261723	164.546
1717	Magallana gryphoides	convex up	not known	low	4212	0.187495	0.205066	1.29309	202.077	-4.18421	15.6738	230	0.371885	144.521
1718	Magallana gryphoides	convex down	left	complete	4212	0.418588	0.4287	3.52096	277.325	-5.00857	-9.15926	237	0.127351	164.546
1719	Magallana gryphoides	convex up	not known	low	4212	0.213167	0.230465	1.39139	286.169	-3.41387	-6.95499	237	0.284523	164.546
1720	Magallana gryphoides	convex down	right	complete	4212	0.303463	0.401545	2.03065	60.9699	28.2492	-5.75139	230	0.015088	144.521
1721	Magallana gryphoides	convex down	right	complete	4212	0.319456	0.332245	2.4295	36.8694	11.8485	7.14435	230	0.194792	144.521
1722	Magallana gryphoides	convex down	not known	low	4212	0.179257	0.235518	1.24201	171.653	6.94438	3.14344	230	0.136129	144.521
1723	Magallana gryphoides	convex down	left	complete	4212	0.40335	0.456192	3.60934	35.7179	18.2191	-16.4704	230	0.285318	144.521
1724	Magallana gryphoides	convex up	not known	low	4212	0.194838	0.201867	1.38176	88.9546	0.552051	5.55317	230	0.199539	144.521
1725	Magallana gryphoides	convex down	left	complete	4212	0.394745	0.425874	3.10318	279.865	5.56654	20.5085	230	0.041851	144.521
1726	Magallana gryphoides	convex up	not known	complete	4212	0.321933	0.347017	2.79005	182.88	5.04651	-10.4786	230	0.014582	144.521
1727	Magallana gryphoides	convex down	right	complete	4212	0.22826	0.241984	1.28159	100.954	5.07953	17.1294	230	0.188823	144.521
1728	Magallana gryphoides	convex down	left	low	4212	0.226634	0.230365	1.27289	58.6498	2.42962	7.42452	177	0.284523	165.228
1729	Magallana gryphoides	convex up	not known	complete	4212	0.279871	0.308145	2.11691	171.106	-0.414758	-15.7588	177	0.204409	165.228
1730	Magallana gryphoides	convex down	right	complete	4212	0.216704	0.223202	1.14352	128.237	4.69568	19.7721	229	0.206586	139.858
1731	Magallana gryphoides	convex up	not known	complete	4212	0.311382	0.323781	2.51684	337.972	-1.75798	22.7322	230	0.48	144.521
1732	Magallana gryphoides	convex up	not known	complete	4212	0.389501	0.437922	3.23976	113.341	-1.05847	-28.3929	267	0.235217	137.811
1733	Magallana gryphoides	convex up	not known	low	4212	0.323173	0.352872	2.69218	167.137	-13.4633	-7.34289	267	0.055338	137.811
1734	Magallana gryphoides	convex up	not known	complete	4212	0.262606	0.276669	1.55729	78.8443	2.9865	35.5526	230	0.396329	144.521
1735	Magallana gryphoides	convex down	left	complete	4212	0.186321	0.209971	0.97045	246.716	8.10035	23.46	230	0.084745	144.521
1736	Magallana gryphoides	convex up	not known	low	4212	0.176587	0.186851	0.82014	52.1339	8.06885	-25.7028	230	0.168389	144.521
1737	Magallana gryphoides	convex down	left	low	4212	0.305898	0.360175	1.79258	41.2235	-0.983479	-17.4932	237	0.26657	164.546
1738	Magallana gryphoides	convex up	not known	low	4212	0.176551	0.186517	0.98279	184.309	8.54708	-24.3869	230	0.167471	144.521
1739	Magallana gryphoides	convex up	not known	complete	4212	0.481572	0.498304	3.7483	48.549	11.7445	9.43731	229	0.059249	139.858
1740	Magallana gryphoides	convex down	right	complete	4212	0.251065	0.295518	1.75117	3.90239	12.8051	-1.84411	229	0	139.858
1741	Magallana gryphoides	convex down	right	low	4212	0.232083	0.267963	1.31695	198.876	1.7482	-3.16363	229	0.011936	139.858
1742	Magallana gryphoides	convex down	left	complete	4212	0.3184	0.39385	2.21614	183.858	3.05558	43.6815	229	0	139.858
1743	Magallana gryphoides	convex down	right	complete	4212	0.258083	0.266568	1.70698	203.633	0.147875	8.17995	229	0.243	139.858
1744	Magallana gryphoides	convex down	left	low	4212	0.25011	0.27169	2.23814	57.731	1.85942	17.3254	65	0.094549	145.327
1745	Magallana gryphoides	convex up	not known	complete	4212	0.297639	0.322772	1.97289	242.425	1.14404	41.6612	237	0.18461	164.546
1746	Magallana gryphoides	convex up	not known	complete	4212	0.225984	0.231713	1.41522	75.8845	3.41757	-7.31894	237	0.121012	164.546
1747	Magallana gryphoides	convex up	not known	complete	4212	0.319797	0.329368	2.50442	77.2973	-1.59497	-3.96341	237	0.178991	164.546
1748	Magallana gryphoides	convex down	left	complete	4212	0.349515	0.367731	3.027	180.167	-0.77437	2.5228	237	0.010449	164.546
1749	Magallana gryphoides	convex down	right	complete	4212	0.340998	0.351777	2.01776	219.922	-2.47301	-9.01658	237	0.121157	164.546
1750	Magallana gryphoides	convex up	not known	complete	4212	0.313106	0.321871	1.45841	234.114	0.625824	3.33705	237	0.155325	164.546
1751	Magallana gryphoides	convex down	right	complete	4212	0.230919	0.247062	1.19	149.753	-9.74119	7.3867	230	0.195414	144.521
1752	Magallana gryphoides	convex down	right	complete	4212	0.3452	0.367676	2.74916	244.191	5.1131	7.45314	237	0.081635	164.546
1753	Magallana gryphoides	convex down	right	complete	4212	0.327659	0.331105	2.04456	18.6449	0.727325	-6.68187	230	0.111898	144.521
1754	Magallana gryphoides	convex up	not known	complete	4212	0.278741	0.311563	1.7119	6.88514	13.2748	-10.025	230	0.063912	144.521
1755	Magallana gryphoides	convex up	not known	complete	4212	0.339291	0.360449	1.78393	58.6697	14.3991	-10.9954	230	0	144.521
1756	Magallana gryphoides	convex down	left	complete	4212	0.186399	0.223858	0.865	275.535	2.95099	45.0866	230	0.09752	144.521
1757	Magallana gryphoides	convex up	not known	complete	4212	0.293187	0.31901	1.85963	9.3602	6.26154	8.38845	230	0.353927	144.521
1758	Magallana gryphoides	convex down	left	low	4212	0.234852	0.346572	1.86912	55.0019	14.5808	-15.049	237	0.00585	164.546
1759	Magallana gryphoides	convex down	right	complete	4212	0.300263	0.346624	1.85857	262.655	-6.05435	-11.2882	230	0.092407	144.521
1760	Magallana gryphoides	convex up	not known	complete	4212	0.35819	0.381666	3.20371	39.9165	10.6725	19.4235	230	0.018503	144.521
1761	Magallana gryphoides	convex down	right	low	4212	0.204093	0.225824	0.96871	277.719	-13.3541	-21.2855	177	0.190702	165.228
1762	Magallana gryphoides	convex down	not known	low	4212	0.224275	0.229618	0.86821	101.335	-8.16652	-17.6781	177	0.236092	165.228
1763	Magallana gryphoides	convex up	not known	low	4212	0.223076	0.24036	1.23082	113.654	-4.45424	11.9776	267	0.204727	137.811
1764	Magallana gryphoides	convex up	not known	low	4212	0.188386	0.203704	1.23371	123.154	-1.84135	-21.6025	177	0.006109	165.228
1765	Magallana gryphoides	convex up	not known	low	4212	0.155937	0.171936	0.82206	73.6587	16.4897	-13.4309	177	0.142236	165.228
1766	Magallana gryphoides	convex down	not known	low	4212	0.129297	0.142396	0.60793	195.946	5.65865	-22.8758	177	0.302089	165.228
1767	Magallana gryphoides	convex down	not known	complete	4212	0.161885	0.167387	0.8208	303.537	-7.56703	27.508	229	0.316588	139.858
1768	Magallana gryphoides	convex down	left	low	4212	0.223397	0.234006	1.73039	79.4222	4.37608	8.32451	229	0.005413	139.858
1769	Magallana gryphoides	convex up	not known	complete	4212	0.197312	0.202878	1.24317	142.774	4.96212	3.72912	229	0.047866	139.858
1770	Magallana gryphoides	convex up	not known	low	4212	0.192421	0.210525	1.19227	50.7324	3.90319	14.0016	65	0.143196	145.327
1771	Magallana gryphoides	convex down	right	complete	4212	0.159967	0.168585	0.65924	194.672	-4.90668	26.1918	66	0	110.256
1772	Magallana gryphoides	convex up	not known	low	4212	0.205729	0.248373	1.04088	198.645	-2.8179	-4.10036	66	0	110.256
1773	Magallana gryphoides	convex down	right	complete	4212	0.194873	0.205199	1.07983	166.348	-10.4808	20.6654	66	0.199817	110.256
1774	Magallana gryphoides	convex down	right	complete	4212	0.265517	0.276008	1.32417	130.331	-3.65166	-23.4539	65	0	145.327
1775	Magallana gryphoides	convex down	right	low	4212	0.183498	0.258174	0.91826	278.816	-5.50963	13.8212	65	0.113607	145.327
1776	Magallana gryphoides	convex up	not known	low	4212	0.16683	0.19602	1.17456	7.09338	1.96948	-7.694	172	0.587706	128.148
1777	Magallana gryphoides	convex down	left	low	4212	0.268672	0.325814	2.13455	192.498	-1.9748	3.17874	65	0.208733	145.327
1778	Magallana gryphoides	convex down	right	complete	4212	0.229997	0.245883	1.32974	31.1575	15.7359	5.23537	229	0.126572	139.858
1779	Magallana gryphoides	convex down	left	low	4212	0.152535	0.156789	0.74142	282.808	-1.79194	-20.436	229	0.320951	139.858
1780	Magallana gryphoides	convex up	not known	complete	4212	0.20448	0.220756	1.04024	204.143	-3.92025	15.5471	229	0.025569	139.858
1781	Magallana gryphoides	convex down	left	low	4212	0.154332	0.289667	0.85628	205.065	15.3173	45.0044	230	0	144.521
1782	Magallana gryphoides	convex up	not known	complete	4212	0.294329	0.399121	1.74234	351.928	2.59669	39.7235	230	0.084184	144.521
1783	Magallana gryphoides	convex up	not known	low	4212	0.14318	0.180439	0.6793	234.079	13.8803	22.484	237	0	164.546
1784	Magallana gryphoides	convex up	not known	complete	4212	0.231869	0.240369	1.31385	145.537	-10.1446	19.1422	266	0.375798	132.141
1785	Magallana gryphoides	convex down	right	low	4212	0.165268	0.171679	1.07474	265.088	3.42815	-3.47335	66	0.322239	110.256
1786	Magallana gryphoides	convex down	left	low	4212	0.11933	0.140559	0.98543	129.417	15.1821	-6.92898	66	0.239245	110.256
1787	Magallana gryphoides	convex up	not known	low	4212	0.168418	0.171915	0.88812	304.051	-2.72092	-9.55684	66	0.341614	110.256
1788	Magallana gryphoides	convex down	right	low	4212	0.249426	0.258109	1.08159	81.9281	4.40893	18.2392	237	0.272927	164.546
1789	Magallana gryphoides	convex down	left	low	4212	0.17874	0.181958	0.86514	261.145	-0.724793	-30.4339	229	0.363737	139.858
1790	Magallana gryphoides	convex down	right	low	4212	0.128446	0.135956	0.58672	227.057	7.43079	-0.655281	229	0.166589	139.858
1791	Magallana gryphoides	convex up	not known	complete	4212	0.175519	0.196903	0.69677	64.3776	2.95734	8.56763	237	0.327564	164.546
1792	Magallana gryphoides	convex up	not known	low	4212	0.169306	0.203169	1.10427	41.7081	3.82528	17.0379	65	0.174278	145.327
1793	Magallana gryphoides	convex down	right	low	4212	0.239274	0.256743	1.18252	39.7206	-0.374504	-28.1342	237	0.202945	164.546
1794	Magallana gryphoides	convex down	right	complete	4212	0.236948	0.25707	1.06947	77.07	4.14306	-24.2186	237	0	164.546
1795	Magallana gryphoides	convex down	left	low	4212	0.241976	0.264163	1.55562	87.612	-7.54895	-23.3347	267	0.141149	137.811
1796	Magallana gryphoides	convex down	left	low	4212	0.220675	0.250748	1.30989	219.73	-1.38072	-31.0321	230	0.233442	144.521
1797	Magallana gryphoides	convex up	not known	complete	4412	0.384211	0.402148	3.50117	308.283	1.98872	-5.77626	236	0.268247	154.599
1798	Magallana gryphoides	convex down	right	complete	4412	0.389911	0.422613	2.56665	270.052	2.46078	28.3791	201	0.120446	142.099
1799	Magallana gryphoides	convex up	not known	complete	4412	0.329182	0.345478	2.42445	224.836	-5.18626	24.1036	66	0.464611	110.256
1800	Magallana gryphoides	convex down	left	complete	4412	0.227909	0.234427	1.72836	234.364	-1.24747	13.5411	66	0.3453	110.256
1801	Magallana gryphoides	convex down	right	low	4412	0.274826	0.282643	1.98839	185.763	0.8115	3.34532	66	0.420588	110.256
1802	Magallana gryphoides	convex up	not known	low	4412	0.182487	0.190007	1.16609	137.917	-9.22644	-0.567692	66	0.593136	110.256
1803	Magallana gryphoides	convex down	left	complete	4412	0.14159	0.172546	0.64644	234.637	0.852045	-37.7713	66	0.484965	110.256
1804	Magallana gryphoides	convex up	not known	complete	4412	0.322704	0.345876	2.11495	6.30755	0.782689	-8.34837	172	0.51879	128.148
1805	Magallana gryphoides	convex down	left	complete	4412	0.387137	0.419252	2.7954	284.087	7.19979	25.3307	172	0.449527	128.148
1806	Magallana gryphoides	convex down	right	complete	4412	0.404817	0.4139	2.83923	347.839	-6.60162	0.556807	236	0.049928	154.599
1807	Magallana gryphoides	convex up	not known	low	4412	0.285368	0.334628	2.4567	278.423	0.725323	-19.1414	236	0.107967	154.599
1808	Magallana gryphoides	convex up	not known	low	4412	0.344739	0.358372	2.62624	80.6405	4.66475	8.41237	235	0.244351	146.925
1809	Magallana gryphoides	convex up	not known	complete	4412	0.373295	0.406068	2.90547	233.217	-1.83815	-12.9121	235	0.075364	146.925
1810	Magallana gryphoides	convex down	not known	low	4412	0.204437	0.23211	1.35199	263.893	1.18605	14.8789	235	0.292801	146.925
1811	Magallana gryphoides	convex down	not known	complete	4412	0.335003	0.353847	2.85431	69.7981	3.4472	-3.04524	235	0.22854	146.925
1812	Magallana gryphoides	convex up	not known	complete	4412	0.331414	0.367093	2.13208	121.41	-1.61372	-5.73554	227	0.29209	163.049
1813	Magallana gryphoides	convex down	right	complete	4412	0.541905	0.554091	3.55072	280.943	7.24592	0.25605	227	0.027464	163.049
1814	Magallana gryphoides	convex down	left	complete	4412	0.377309	0.410329	2.71706	141.175	5.14057	-34.1653	227	0.108071	163.049
1815	Magallana gryphoides	convex down	not known	low	4412	0.26332	0.268817	1.94966	88.9104	9.51742	-17.5342	227	0.011246	163.049
1816	Magallana gryphoides	convex up	not known	complete	4412	0.239005	0.250789	1.32517	49.2716	8.96232	-1.42009	227	0.2358	163.049
1817	Magallana gryphoides	convex down	right	complete	4412	0.304168	0.31474	2.30803	266.931	-6.21955	6.99367	227	0.332808	163.049
1818	Magallana gryphoides	convex down	right	complete	4412	0.151819	0.17726	1.04456	321.869	-12.3435	1.15342	237	0.391349	164.546
1819	Magallana gryphoides	convex down	right	complete	4412	0.222088	0.265432	1.34103	141.295	6.41567	28.4067	237	0.276141	164.546
1820	Magallana gryphoides	convex up	not known	low	4412	0.137841	0.144655	0.60898	117.438	-1.79505	7.00667	237	0.247706	164.546
1821	Magallana gryphoides	convex down	left	complete	4412	0.121576	0.141677	0.90316	13.3915	4.04151	12.5237	237	0.067788	164.546
1822	Magallana gryphoides	convex down	left	low	4412	0.269485	0.27595	2.11813	156.323	-2.19239	-2.27072	237	0.109423	164.546
1823	Magallana gryphoides	convex up	not known	low	4412	0.285701	0.304165	2.13944	43.6664	-0.860677	17.9306	237	0.047925	164.546
1824	Magallana gryphoides	convex up	not known	low	4412	0.133525	0.144965	0.68197	107.691	-8.77717	-5.07764	237	0.095987	164.546
1825	Magallana gryphoides	convex up	not known	low	4412	0.219153	0.228302	1.62766	318.188	4.33483	4.23372	237	0	164.546
1826	Magallana gryphoides	convex down	left	low	4412	0.223993	0.242133	1.40664	147.974	-11.5747	-10.9503	237	0.204174	164.546
1827	Magallana gryphoides	convex up	not known	low	4412	0.25458	0.262019	1.8247	17.4688	-9.34363	-12.1167	237	0	164.546
1828	Magallana gryphoides	convex up	not known	complete	4412	0.257634	0.297831	1.97583	357.177	-12.6271	-10.7557	237	0.362787	164.546
1829	Magallana gryphoides	convex down	left	complete	4412	0.124028	0.139011	0.70754	22.7123	18.4917	11.104	227	0.473924	163.049
1830	Magallana gryphoides	convex up	not known	low	4412	0.180565	0.19459	1.15813	96.2352	-15.9005	-0.371064	227	0.367871	163.049
1831	Magallana gryphoides	convex down	left	complete	4412	0.157106	0.170769	1.43663	339.364	-7.43228	-7.49953	237	0.400343	164.546
1832	Magallana gryphoides	convex down	left	complete	4412	0.345662	0.391799	2.83718	175.475	16.0379	-2.83414	227	0.270796	163.049
1833	Magallana gryphoides	convex up	not known	complete	4412	0.260846	0.280431	1.33733	252.758	-4.46231	22.45	227	0.255113	163.049
1834	Magallana gryphoides	convex up	not known	low	4412	0.173264	0.181943	0.95728	53.2036	-1.56575	15.1588	227	0	163.049
1835	Magallana gryphoides	convex down	right	low	4412	0.232786	0.23948	1.44435	113.728	-1.95037	13.5762	227	0.032004	163.049
1836	Magallana gryphoides	convex up	not known	low	4412	0.165269	0.18922	0.82206	136.746	-1.54145	27.5313	227	0.279314	163.049
1837	Magallana gryphoides	convex down	right	low	4412	0.279456	0.323299	1.5045	112.152	0.823838	40.0473	235	0.271148	146.925
1838	Magallana gryphoides	convex down	not known	complete	4412	0.299956	0.323672	1.70826	338.135	3.98772	-15.9766	235	0.184843	146.925
1839	Magallana gryphoides	convex up	not known	complete	4412	0.182974	0.192425	1.34093	56.0738	9.85417	-3.73635	227	0.03977	163.049
1840	Magallana gryphoides	convex down	right	complete	4412	0.165212	0.174205	1.86897	226.814	1.18906	29.9333	227	0	163.049
1841	Magallana gryphoides	convex down	left	complete	4412	0.321597	0.353286	2.42907	109.441	6.70603	13.791	235	0.002235	146.925
1842	Magallana gryphoides	convex up	not known	low	4412	0.376245	0.428841	3.58924	349.968	-5.96682	14.1772	235	0.083883	146.925
1843	Magallana gryphoides	convex up	not known	complete	4412	0.308369	0.331527	1.99773	150.549	6.67137	-21.0761	235	0	146.925
1844	Magallana gryphoides	convex down	left	low	4412	0.243256	0.250107	1.38293	325.221	-4.27439	11.9667	235	0.084764	146.925
1845	Magallana gryphoides	convex up	not known	complete	4412	0.378431	0.406391	2.70598	270.247	10.1629	-15.3977	236	0	154.599
1846	Magallana gryphoides	convex down	right	complete	4412	0.16737	0.187479	1.24874	348.62	-7.80228	-8.5041	236	0.263118	154.599
1847	Magallana gryphoides	convex down	right	complete	4412	0.256641	0.343632	1.55821	319.239	-1.41706	47.0574	236	0.044831	154.599
1848	Magallana gryphoides	convex down	right	complete	4412	0.160025	0.426131	1.50786	42.5968	20.9767	65.2192	236	0.055266	154.599
1849	Magallana gryphoides	convex up	not known	complete	4412	0.39183	0.420943	2.71772	126.156	-7.70831	18.2279	236	0.145781	154.599
1850	Magallana gryphoides	convex down	left	complete	4412	0.285732	0.480936	1.95735	65.019	21.5887	-23.3337	236	0.016653	154.599
1851	Magallana gryphoides	convex down	not known	low	4412	0.202523	0.212456	1.25458	90.2417	-4.70366	20.4317	236	0.319529	154.599
1852	Magallana gryphoides	convex up	not known	low	4412	0.16726	0.202431	1.56308	92.5563	18.9119	-3.9611	236	0.164897	154.599
1853	Magallana gryphoides	convex up	not known	complete	4412	0.246951	0.258386	1.9852	336.719	-0.869765	6.74668	236	0.395432	154.599
1854	Magallana gryphoides	convex up	not known	low	4412	0.239103	0.252688	1.39892	65.9873	3.46863	23.6335	201	0.256229	142.099
1855	Magallana gryphoides	convex down	right	low	4412	0.28868	0.442748	2.46715	72.4284	3.40481	-22.8037	201	0.258958	142.099
1856	Magallana gryphoides	convex up	not known	complete	4412	0.259148	0.266893	1.47499	101.436	7.34851	-43.0375	201	0.418188	142.099
1857	Magallana gryphoides	convex down	left	low	4412	0.220281	0.241862	1.34859	66.183	-9.58823	-9.85063	201	0.164004	142.099
1858	Magallana gryphoides	convex up	not known	complete	4412	0.374186	0.420971	2.82298	256.257	4.98559	-20.6004	236	0.127243	154.599
1859	Magallana gryphoides	convex down	right	complete	4412	0.148253	0.164988	0.6951	111.593	3.31796	25.0983	201	0.190768	142.099
1860	Magallana gryphoides	convex down	right	complete	4412	0.232205	0.239315	1.25685	193.29	-7.92745	10.3458	201	0.022805	142.099
1861	Magallana gryphoides	convex up	not known	complete	4412	0.29855	0.332105	1.95626	40.4583	-14.5489	7.16563	201	0.043371	142.099
1862	Magallana gryphoides	convex down	right	complete	4412	0.193555	0.204859	1.28222	184.26	4.40408	-13.9112	201	0.002465	142.099
1863	Magallana gryphoides	convex up	not known	low	4412	0.172	0.193518	1.06039	286.478	-1.55842	-20.8016	201	0.024791	142.099
1864	Magallana gryphoides	convex down	left	complete	4412	0.155908	0.173627	0.98405	324.435	24.0534	1.17885	201	0.117123	142.099
1865	Magallana gryphoides	convex up	not known	low	4412	0.183515	0.192292	1.15371	354.841	-2.44675	0.390648	201	0.548816	142.099
1866	Magallana gryphoides	convex down	not known	low	4412	0.296681	0.314971	1.90446	80.5638	-5.09867	-23.815	201	0.199093	142.099
1867	Magallana gryphoides	convex up	not known	complete	4412	0.308572	0.32017	2.18918	177.497	9.35079	-11.0954	172	0.064241	128.148
1868	Magallana gryphoides	convex down	left	complete	4412	0.332287	0.348788	2.1758	115.549	15.5938	-18.2019	172	0.293642	128.148
1869	Magallana gryphoides	convex down	left	complete	4412	0.283825	0.318215	2.27228	121.41	-5.94188	13.8964	172	0.401491	128.148
1870	Magallana gryphoides	convex up	not known	low	4412	0.185515	0.207275	1.37263	345.843	-25.0415	-6.50807	172	0.583664	128.148
1871	Magallana gryphoides	convex up	not known	low	4412	0.221872	0.234002	1.55219	46.3062	-0.48195	-10.6092	66	0.320096	110.256
1872	Magallana gryphoides	convex up	not known	low	4412	0.204597	0.218078	2.26322	13.3787	6.95103	-3.19445	66	0.173037	110.256
1873	Magallana gryphoides	convex up	not known	low	4412	0.185618	0.198866	1.24837	347.016	-4.79439	10.8672	66	0.339318	110.256
1874	Magallana gryphoides	convex up	not known	complete	4412	0.243551	0.285345	1.29896	187.377	-6.71569	-11.871	66	0.006774	110.256
1875	Magallana gryphoides	convex up	not known	low	4412	0.222518	0.252224	1.40815	102.026	7.48368	-1.28577	66	0.074231	110.256
1876	Magallana gryphoides	convex up	not known	complete	4412	0.331772	0.380085	2.8644	23.8663	-1.82764	-7.60733	66	0	110.256
1877	Magallana gryphoides	convex down	right	complete	4412	0.216113	0.224318	1.32911	318.761	5.8187	3.52649	66	0.034805	110.256
1878	Magallana gryphoides	convex up	not known	complete	4412	0.347469	0.358436	3.14368	51.4022	-5.25099	13.9904	66	0.026905	110.256
1879	Magallana gryphoides	convex down	left	complete	4412	0.368618	0.375657	2.87208	80.4965	2.61321	-5.8114	237	0.217818	164.546
1880	Magallana gryphoides	convex down	right	complete	4412	0.289283	0.303009	2.39847	58.7846	-1.7443	-3.1046	66	0.111039	110.256
1881	Magallana gryphoides	convex up	not known	complete	4412	0.168687	0.182145	0.81548	355.825	-3.25149	6.44297	237	0.276768	164.546
1882	Magallana gryphoides	convex up	not known	low	4412	0.163097	0.191297	0.79665	320.856	-18.8542	-5.52948	237	0.160913	164.546
1883	Magallana gryphoides	convex up	not known	complete	4412	0.25348	0.295309	2.0004	81.3671	-7.31078	11.6894	227	0.113094	163.049
1884	Magallana gryphoides	convex down	left	complete	4412	0.325769	0.342874	2.31167	66.0145	2.67737	5.12114	227	0.047394	163.049
1885	Magallana gryphoides	convex down	not known	low	4412	0.206598	0.210951	1.03623	59.9171	2.10866	-9.81687	227	0.156634	163.049
1886	Magallana gryphoides	not known	not known	complete	4412	0.321363	0.430319	1.23233	27.128	-2.61791	67.4869	227	0.230955	163.049
1887	Magallana gryphoides	convex down	right	complete	4412	0.155586	0.175279	0.75422	135.815	-2.11448	15.2993	227	0.019308	163.049
1888	Magallana gryphoides	convex down	left	complete	4412	0.149319	0.191526	1.20226	188.564	-28.1276	22.9463	227	0	163.049
1889	Magallana gryphoides	convex down	right	complete	4412	0.319014	0.343779	2.25694	323.251	-19.0054	-0.470397	227	0.051248	163.049
1890	Magallana gryphoides	convex up	not known	low	4412	0.245152	0.31564	1.56645	241.393	-4.35872	7.85645	227	0.164689	163.049
1891	Magallana gryphoides	convex up	not known	complete	4412	0.367249	0.723421	2.28983	148.319	6.52312	17.504	227	0.077642	163.049
1892	Magallana gryphoides	convex up	not known	low	4412	0.265698	0.288382	2.33313	105.839	4.46703	4.59708	66	0.253703	110.256
1893	Magallana gryphoides	convex down	right	low	4412	0.174581	0.185361	1.15615	52.1396	5.15578	-11.0575	236	0.189091	154.599
1894	Magallana gryphoides	convex down	left	complete	4412	0.301587	0.356441	2.30816	85.0298	-12.1886	12.8451	66	0	110.256
1895	Magallana gryphoides	convex down	right	low	4412	0.26851	0.337825	2.03489	262.196	-5.35952	14.7239	66	0.068056	110.256
1896	Magallana gryphoides	convex up	not known	low	4412	0.263463	0.28089	2.15787	7.86121	3.96304	-10.2631	66	0.227202	110.256
1897	Magallana gryphoides	convex down	left	complete	4412	0.157191	0.166743	0.70279	68.9887	-9.04181	-22.4364	66	0.098514	110.256
1898	Magallana gryphoides	convex down	left	low	4412	0.241858	0.268756	1.19456	239.736	-10.3589	53.8789	66	0.104596	110.256
1899	Magallana gryphoides	convex up	not known	low	4412	0.276478	0.299675	1.69155	96.7988	-15.1388	-38.4246	66	0	110.256
1900	Magallana gryphoides	convex up	not known	low	4412	0.306114	0.317862	1.97147	243.383	8.51901	-1.8448	236	0.167344	154.599
1901	Magallana gryphoides	convex down	right	complete	4412	0.140955	0.146024	0.91424	72.5216	-7.97769	24.8831	201	0.544146	142.099
1902	Magallana gryphoides	convex up	not known	low	4412	0.314121	0.3322	2.9671	244.473	-9.29378	-7.76628	236	0.388365	154.599
1903	Magallana gryphoides	convex down	right	complete	4412	0.279906	0.296707	1.9954	52.4317	-7.97293	-15.0988	227	0	163.049
1904	Magallana gryphoides	convex up	not known	complete	4412	0.102021	0.111969	0.53636	125.31	15.3444	-30.2315	201	0	142.099
